# Supplementary material for: Balancing trade-offs between biotic and abiotic stress responses through leaf age-dependent variation in stress hormone cross-talk
Source: Proc Natl Acad Sci U S A. 2019 Jan 23;116(6):2364–73. doi: 10.1073/pnas.1817233116 (PMC6369802; doi:10.1073/pnas.1817233116)
Supplement: Supplementary File [file pnas.1817233116.sd01.xlsx]

## Sheet: Dataset S1
Dataset S1 | List of differently expressed genes after ABA treatment, related to Figure 1d.
Log2 expression changes of differently expressed genes in L7 and/or L12 upon ABA treatment are shown (> 2-fold, q < 0.01).
AGI	L7	L12	Cluster
AT1G33055	-2.33363	2.03378	1
AT1G62290	-0.471152	1.06482	1
AT1G44800	-0.520622	1.68232	1
AT1G76960	-0.386104	1.06008	1
AT1G69252	-0.245082	1.17403	1
AT1G19396	-0.463614	1.73099	1
AT2G43620	-0.324519	1.22092	1
AT1G33102	-0.665993	2.85843	1
AT5G49330	-0.421182	1.7098	1
AT1G10970	-0.0422242	1.1919	1
AT1G23310	-0.0376353	1.02177	1
AT5G02550	-0.0591652	1.57137	1
AT1G11150	-0.0195679	1.11591	1
AT2G46690	-0.0266599	1.18846	1
AT5G10650	-0.0409791	1.5518	1
AT1G67365	0.0374454	1.69331	1
AT4G23880	0.026824	1.63583	1
AT1G77000	0.00349137	1.33513	1
AT1G35310	0.00751567	1.83031	1
AT4G28240	0.0041861	1.17001	1
AT5G47810	0.0125392	1.38344	1
AT2G26355	-0.0053248	1.57778	1
AT2G02060	-0.00994624	1.20619	1
AT5G21020	-0.012802	1.12154	1
AT1G01420	-0.169907	1.3469	1
AT1G71910	-0.187669	1.44932	1
AT2G38530	-0.341583	2.78195	1
AT3G17180	-0.470904	3.90394	1
AT3G13277	-0.156055	1.39881	1
AT3G62040	-0.264387	2.33189	1
AT5G50800	-0.190678	1.85583	1
AT2G45050	-0.270116	1.65566	1
AT3G04060	-0.223284	1.50697	1
AT3G22460	-0.217753	1.49426	1
AT2G35950	-0.137041	2.06116	1
AT2G39705	-0.0930783	1.30785	1
AT5G44572	-0.126377	2.04779	1
AT1G46554	-0.107271	1.3428	1
AT4G29190	-0.0872517	1.0443	1
AT5G44570	-0.183115	2.02166	1
AT5G57900	-0.105881	1.1621	1
AT1G79530	1.01792	-0.310515	2
AT1G80720	1.17035	-0.296793	2
AT2G21140	2.13272	-0.515008	2
AT3G17170	1.31217	-0.319319	2
AT1G07780	1.18088	-0.0662531	2
AT2G28000	1.35631	-0.0864383	2
AT3G23940	1.64176	-0.0985447	2
AT1G15250	1.07793	-0.0859247	2
AT3G10110	1.61841	-0.130066	2
AT3G61100	1.69449	-0.125155	2
AT2G02740	1.3932	-0.260277	2
AT1G15550	1.88562	-0.225273	2
AT4G33760	1.09424	-0.132585	2
AT4G12600	1.27692	-0.161564	2
AT1G14040	1.77604	0.610146	2
AT1G59990	2.42127	0.832221	2
AT2G37990	1.16951	0.402636	2
AT1G10490	1.4832	0.514081	2
AT1G62720	1.52139	0.531449	2
AT3G02710	1.12413	0.392807	2
AT5G14520	1.30188	0.454598	2
AT1G09900	1.38927	0.471548	2
AT4G15620	1.57627	0.532289	2
AT2G24500	1.08047	0.388202	2
AT3G11460	2.20578	0.798505	2
AT4G31210	2.36814	0.856394	2
AT3G01800	1.25233	0.444459	2
AT5G44780	2.54096	0.901931	2
AT4G20020	1.79058	0.635743	2
AT1G30680	1.80498	0.686667	2
AT1G13810	1.72606	0.654773	2
AT4G00670	3.07421	1.16705	2
AT2G20710	1.98371	0.750332	2
AT5G12080	1.32761	0.509768	2
AT1G63810	2.17672	0.805547	2
AT2G04030	2.39224	0.885494	2
AT2G48080	3.18763	1.18028	2
AT1G06950	1.84358	0.681116	2
AT5G59020	1.8191	0.67108	2
AT3G22310	2.21995	0.811434	2
AT1G06900	1.0153	0.38124	2
AT5G48570	1.68023	0.630791	2
AT4G15640	2.07469	0.779852	2
AT2G19385	1.55906	0.581654	2
AT4G15770	1.1113	0.415257	2
AT4G20010	1.04889	0.391719	2
AT3G49240	1.71738	0.64274	2
AT3G61520	1.28725	0.481671	2
AT4G20740	1.56598	0.582945	2
AT1G29940	2.25621	1.01604	2
AT1G14620	1.51964	0.686125	2
AT2G20020	1.85259	0.83617	2
AT1G80620	1.06089	0.479234	2
AT2G04530	1.98377	0.897574	2
AT2G24120	2.57959	1.16667	2
AT1G30010	1.23611	0.561787	2
AT1G14470	1.99187	0.906021	2
AT4G36180	1.79664	0.817578	2
AT2G41670	1.7078	0.779497	2
AT1G62350	2.18532	0.964401	2
AT1G45332	2.31559	1.01957	2
AT1G48570	2.05188	0.903349	2
AT2G29760	1.45547	0.639438	2
AT1G05750	1.26284	0.553284	2
AT3G56430	1.16753	0.511843	2
AT3G10690	1.74378	0.76041	2
AT5G22100	1.00388	0.437576	2
AT4G31120	1.42466	0.62229	2
AT1G18800	2.18212	0.965512	2
AT1G74560	1.88518	0.834699	2
AT3G13160	1.4589	0.647371	2
AT1G28210	1.41637	0.630315	2
AT1G17190	1.63855	0.731785	2
AT1G64600	2.64836	1.18312	2
AT4G23940	1.357	0.604938	2
AT5G48560	1.85878	0.829451	2
AT5G50390	1.37606	0.614019	2
AT1G02370	2.22964	0.963642	2
AT2G22770	1.4289	0.619055	2
AT2G21090	1.15268	0.495493	2
AT4G36580	2.06784	0.888502	2
AT1G27680	1.32353	0.557848	2
AT1G69200	2.51889	1.06264	2
AT2G47990	1.13624	0.479262	2
AT2G45030	1.90621	0.80087	2
AT3G58520	1.8589	0.781402	2
AT1G18850	1.23241	0.524366	2
AT1G23280	1.4285	0.606025	2
AT5G51540	2.4027	1.01808	2
AT2G31060	1.8249	0.712249	2
AT2G47220	1.18802	0.464245	2
AT3G15140	1.95774	0.766787	2
AT3G03060	2.2205	0.873443	2
AT5G11240	1.76035	0.693124	2
AT1G13130	1.6428	0.658278	2
AT5G06270	1.18122	0.47208	2
AT5G39840	2.00045	0.799612	2
AT1G25260	1.01476	0.403842	2
AT4G31070	3.18836	1.26061	2
AT5G42150	1.08435	0.42873	2
AT5G24390	2.90178	1.15078	2
AT2G15690	1.56888	0.638466	2
AT2G18196	2.55217	1.0373	2
AT4G34560	1.10131	0.447595	2
AT2G18900	2.46018	1.00266	2
AT3G56990	1.95264	0.795973	2
AT1G51310	1.19928	0.483379	2
AT2G42710	1.31479	0.530211	2
AT1G55040	2.03272	0.82123	2
AT5G47550	1.7794	0.718873	2
AT3G21540	3.05304	1.23462	2
AT4G07410	1.0175	0.411345	2
AT5G61020	1.16091	0.469352	2
AT1G65080	1.16962	0.488254	2
AT5G41040	2.68183	1.11895	2
AT5G48240	1.4045	0.584056	2
AT5G44785	1.1646	0.481829	2
AT2G31890	1.60748	0.65823	2
AT5G27120	2.626	1.07436	2
AT5G08370	1.25202	0.515024	2
AT5G48470	2.18618	0.899156	2
AT5G66960	3.31309	1.36116	2
AT1G09300	1.33796	0.700221	2
AT2G19490	1.31232	0.687867	2
AT3G01580	2.63275	1.38004	2
AT1G80150	1.42343	0.749617	2
AT2G37400	1.55065	0.816025	2
AT1G68990	1.93766	1.02651	2
AT3G06530	2.39673	1.26747	2
AT4G38150	1.00425	0.530505	2
AT1G07615	1.20852	0.646945	2
AT3G09720	1.65286	0.882933	2
AT3G07750	1.74355	0.928491	2
AT3G13230	1.22352	0.656752	2
AT4G05410	1.38717	0.744454	2
AT5G60870	1.29866	0.699204	2
AT2G28260	2.08883	1.12896	2
AT5G62050	1.01463	0.547535	2
AT4G15570	1.86119	1.01	2
AT1G63780	1.11802	0.574718	2
AT1G27470	1.42993	0.732071	2
AT3G22660	1.40313	0.718813	2
AT1G80245	1.37012	0.699213	2
AT3G48500	2.31446	1.17827	2
AT2G39670	1.28639	0.668306	2
AT4G35050	1.28247	0.666615	2
AT4G21140	1.56514	0.810779	2
AT1G49160	2.07576	1.04613	2
AT1G79560	2.02352	1.01904	2
AT3G26410	1.18339	0.595213	2
AT3G59040	1.31783	0.66633	2
AT2G34900	1.18267	0.592437	2
AT4G35850	1.38392	0.693735	2
AT1G71260	1.53849	0.765728	2
AT3G23620	1.32412	0.658093	2
AT3G60360	1.18541	0.58853	2
AT4G04940	1.89807	0.938667	2
AT4G33990	2.02037	0.99798	2
AT1G09700	1.03585	0.481465	2
AT1G63680	1.2459	0.578589	2
AT1G55900	1.15391	0.536923	2
AT1G78850	1.50087	0.700171	2
AT1G04900	2.58295	1.20354	2
AT5G14580	3.06874	1.4306	2
AT2G45000	1.21251	0.566842	2
AT3G56150	1.20258	0.563817	2
AT1G09680	1.98963	0.935205	2
AT1G15420	1.08778	0.51123	2
AT4G01560	1.12817	0.529874	2
AT5G43710	1.08343	0.5101	2
AT4G28450	1.18645	0.560929	2
AT5G39350	2.0621	0.973983	2
AT2G03670	1.50481	0.697476	2
AT5G08610	2.81085	1.30037	2
AT5G62990	2.34486	1.08474	2
AT4G29400	1.6889	0.776827	2
AT1G25360	2.15831	1.05753	2
AT1G21980	1.51042	0.738636	2
AT3G49320	2.40322	1.17486	2
AT3G48250	1.60469	0.783906	2
AT1G72040	1.61593	0.793513	2
AT5G27395	2.10155	1.03173	2
AT4G02990	1.45728	0.716384	2
AT5G55580	1.09712	0.532481	2
AT2G13600	1.46348	0.701771	2
AT4G28590	1.33363	0.637841	2
AT1G74630	2.96466	1.4089	2
AT5G39960	1.91219	0.912007	2
AT1G01920	1.27253	0.695706	2
AT4G27340	1.77248	0.967553	2
AT1G34160	2.10383	1.15286	2
AT2G24990	1.38312	0.758143	2
AT1G19290	1.6511	0.90803	2
AT3G07860	1.37301	0.754859	2
AT5G18820	2.41264	1.32572	2
AT1G63250	1.93416	1.0756	2
AT1G69230	1.57144	0.875486	2
AT3G03530	2.32974	1.28921	2
AT4G32520	1.14629	0.634029	2
AT1G28660	1.42716	0.814509	2
AT1G33410	2.14869	1.23129	2
AT2G31340	1.46668	0.840821	2
AT4G27010	2.01741	1.15432	2
AT3G06980	1.03587	0.597428	2
AT3G19170	1.38386	0.797769	2
AT5G09580	1.49386	0.864398	2
AT1G29030	1.84058	1.04072	2
AT1G20370	1.60467	0.906033	2
AT5G27110	1.98101	1.11878	2
AT3G20440	3.08323	1.74498	2
AT5G58370	1.54646	0.87576	2
AT1G53070	2.33996	1.31436	2
AT5G63420	1.77828	1.00153	2
AT5G49410	1.03411	0.578817	2
AT1G03760	2.14418	1.31935	2
AT3G04820	1.31186	0.806259	2
AT4G26600	2.08691	1.28592	2
AT1G75200	1.39519	0.863548	2
AT3G28700	1.33688	0.827122	2
AT2G28470	1.17441	0.729777	2
AT1G77030	2.36604	1.47237	2
AT4G01037	2.27378	1.41672	2
AT5G17270	2.001	1.25072	2
AT1G14720	1.02421	0.622654	2
AT2G39330	2.13139	1.29914	2
AT2G38770	1.79361	1.10126	2
AT4G25730	1.93287	1.18624	2
AT3G15080	1.40777	0.861053	2
AT3G07050	2.16211	1.32486	2
AT5G03800	1.54909	0.948848	2
AT2G20060	1.54987	0.917294	2
AT1G16870	1.06915	0.631585	2
AT4G04180	2.14765	1.26855	2
AT1G31070	1.04914	0.61943	2
AT5G16750	2.21343	1.3065	2
AT3G05040	1.15084	0.677674	2
AT1G26210	2.54058	1.48733	2
AT3G56590	1.01491	0.594702	2
AT5G62210	2.48017	1.44711	2
AT5G64680	1.46267	0.85463	2
AT2G28450	1.52627	0.918386	2
AT4G30930	1.07441	0.649594	2
AT1G72440	1.82089	1.087	2
AT3G57940	1.81081	1.08048	2
AT3G21600	2.03425	1.20791	2
AT5G23690	1.8978	1.13536	2
AT5G59200	2.15072	1.28784	2
AT5G57990	1.37177	0.82297	2
AT1G03360	1.86944	0.431867	2
AT1G62770	2.63212	0.61409	2
AT1G31660	1.17653	0.268321	2
AT1G60850	1.01847	0.234124	2
AT3G58660	1.65215	0.379414	2
AT5G09840	3.65456	0.836918	2
AT1G73220	5.31466	1.30315	2
AT3G27180	1.55307	0.377548	2
AT2G15000	1.48215	0.358415	2
AT4G26780	1.93921	0.467097	2
AT4G09730	1.56534	0.374411	2
AT1G48460	1.07333	0.277361	2
AT2G35790	1.15624	0.299369	2
AT5G19300	2.00912	0.520943	2
AT4G39470	1.38582	0.364152	2
AT3G07060	1.43174	0.363643	2
AT3G16650	1.80959	0.460869	2
AT5G08620	1.55297	0.397038	2
AT3G17465	1.16653	0.290557	2
AT4G21170	2.35607	0.593307	2
AT1G68430	1.99858	0.574521	2
AT2G37690	2.08808	0.601661	2
AT3G23370	3.34062	0.965354	2
AT1G80270	2.71696	0.794209	2
AT1G02870	1.04163	0.303121	2
AT3G49170	2.34273	0.680073	2
AT3G55510	2.04089	0.592998	2
AT4G29410	1.02635	0.297494	2
AT1G14300	1.09595	0.323639	2
AT1G08610	2.4803	0.733592	2
AT5G23300	1.75631	0.519712	2
AT2G20530	1.30056	0.38587	2
AT4G40000	3.29091	0.986328	2
AT5G61800	2.3248	0.697339	2
AT1G17630	2.99554	0.802315	2
AT1G63660	1.56778	0.421433	2
AT3G12280	1.31012	0.351576	2
AT3G03110	1.50182	0.404746	2
AT2G33210	1.94143	0.529049	2
AT5G61030	2.29452	0.625049	2
AT5G26680	1.72916	0.470032	2
AT2G25355	1.27841	0.353757	2
AT2G01390	1.60248	0.450854	2
AT5G16930	2.29885	0.644988	2
AT3G59890	2.22307	0.628938	2
AT1G13410	2.56875	0.79136	2
AT1G59890	1.37976	0.42428	2
AT1G24090	3.58661	1.09768	2
AT3G54090	2.08174	0.637727	2
AT3G12080	1.05088	0.322275	2
AT1G14730	1.34431	0.41715	2
AT3G49890	1.19625	0.370795	2
AT1G79470	1.62042	0.506063	2
AT3G02330	2.55103	0.797887	2
AT2G21710	1.38598	0.437959	2
AT5G64670	1.03891	0.326859	2
AT1G64880	1.58101	0.509539	2
AT1G30960	3.21659	1.03559	2
AT5G41460	1.21843	0.392136	2
AT3G49990	1.20734	0.38805	2
AT3G16950	1.33138	0.43011	2
AT3G27550	2.52266	0.804035	2
AT1G71720	1.01253	0.324648	2
AT5G36950	1.0537	0.337739	2
AT3G13150	1.23422	0.394928	2
AT5G40200	1.01889	0.325522	2
AT3G12270	2.15854	0.717027	2
AT3G49142	2.67018	0.891225	2
AT3G18600	2.13368	0.701851	2
AT5G26180	1.15447	0.381434	2
AT5G26860	2.65422	0.87786	2
AT1G75670	1.02448	0.33417	2
AT5G17780	2.49352	0.811673	2
AT3G53360	2.67225	0.874485	2
AT5G64950	1.31128	0.428985	2
AT1G53645	1.94483	0.431166	2
AT3G47450	1.51677	0.334978	2
AT3G02650	1.17644	0.258629	2
AT3G11710	1.02248	0.223024	2
AT5G15980	1.13962	0.2482	2
AT1G10522	1.75581	0.373682	2
AT3G10050	1.0381	0.220845	2
AT4G31790	1.67381	0.35658	2
AT3G23990	1.71101	0.362268	2
AT4G31810	2.09165	0.437835	2
AT1G52930	1.83521	0.353757	2
AT2G31840	1.03983	0.198616	2
AT3G18680	1.03616	0.197985	2
AT1G51380	3.2494	0.617786	2
AT4G00620	1.27014	0.241734	2
AT3G17830	2.38014	0.451096	2
AT5G60730	2.35047	0.446215	2
AT1G28530	1.44295	0.271476	2
AT5G52920	1.23464	0.230899	2
AT1G26460	1.12074	0.207514	2
AT5G06550	2.31999	0.431231	2
AT3G56370	1.49388	0.275244	2
AT4G16700	1.71411	0.316408	2
AT2G21350	1.75366	0.309988	2
AT3G62890	2.41796	0.429815	2
AT2G02150	1.44907	0.265792	2
AT5G06720	2.68219	0.49035	2
AT3G57150	1.50796	0.273345	2
AT1G61870	1.15162	0.231807	2
AT5G04530	4.05478	0.815655	2
AT3G53940	1.81984	0.367054	2
AT3G01790	1.17837	0.235405	2
AT5G62440	1.09595	0.218428	2
AT5G15750	1.14411	0.224557	2
AT5G62370	2.25126	0.444221	2
AT1G49630	1.0586	0.176029	2
AT1G45110	1.40351	0.237378	2
AT3G03960	1.04763	0.176808	2
AT4G13850	1.11521	0.187753	2
AT3G15460	1.31538	0.225695	2
AT4G25990	2.86907	0.487823	2
AT1G71850	1.5049	0.234508	2
AT3G56330	1.77528	0.269788	2
AT4G24280	1.199	0.17855	2
AT5G39940	1.10885	0.16674	2
AT5G65090	1.87876	0.2825	2
AT3G21300	2.06506	0.297241	2
AT5G08310	2.94667	0.431109	2
AT4G36680	1.45674	0.20337	2
AT1G23100	1.76394	0.197996	2
AT1G56110	1.4445	0.162272	2
AT2G37510	1.98102	0.208769	2
AT1G49600	1.00963	0.107242	2
AT4G27585	1.02405	0.108512	2
AT3G62870	1.01337	0.109099	2
AT5G25500	1.53036	0.16775	2
AT2G31170	1.10666	0.105962	2
AT3G19440	1.92053	0.18474	2
AT5G08180	1.13573	0.107839	2
AT3G44750	1.94981	0.196519	2
AT5G10920	1.15495	0.113864	2
AT2G22170	1.49677	0.202235	2
AT2G22870	1.67268	0.223884	2
AT2G34260	1.79568	0.233614	2
AT3G59670	1.70645	0.214903	2
AT5G04130	1.3311	0.165336	2
AT5G09420	1.89035	0.228767	2
AT5G46580	1.36997	0.167325	2
AT1G18320	3.02692	0.2144	2
AT1G48920	1.21138	0.0826398	2
AT2G20490	1.00164	0.0690602	2
AT4G02930	1.30119	0.0874773	2
AT3G03630	1.69811	0.124576	2
AT5G16130	1.10806	0.081759	2
AT3G27280	1.45381	0.109136	2
AT3G56070	1.32378	0.0991225	2
AT5G64580	1.79022	0.132991	2
AT5G64710	3.38899	0.258275	2
AT1G31010	1.08967	0.0980597	2
AT3G57490	1.30384	0.119249	2
AT5G44490	1.39284	0.126609	2
AT1G31970	1.40078	0.1217	2
AT4G37910	1.5093	0.132838	2
AT5G12110	1.58275	0.14068	2
AT4G25630	1.93149	0.159836	2
AT2G27775	1.42012	0.0434046	2
AT3G23830	1.45073	0.0259889	2
AT3G56030	1.1349	0.024308	2
AT1G14060	1.19618	0.0639605	2
AT5G17240	1.13581	0.0611974	2
AT5G22650	1.01465	0.0518074	2
AT3G18130	1.78033	0.0211189	2
AT3G05060	1.06909	0.00733592	2
AT5G43380	1.19135	0.00843366	2
AT4G24130	1.14413	-0.00503765	2
AT5G02050	1.49232	-0.00842226	2
AT2G04100	0.404456	1.91116	3
AT1G31750	0.528213	2.50181	3
AT3G11430	1.24232	5.89352	3
AT1G12290	0.254058	1.17912	3
AT3G52060	0.306588	1.41853	3
AT2G14878	0.250227	1.1691	3
AT3G09390	0.402768	1.8894	3
AT1G53785	0.210912	1.02669	3
AT2G42790	0.239614	1.20588	3
AT3G50840	0.271727	1.37142	3
AT1G24580	0.553456	2.45841	3
AT2G27200	0.3241	1.4412	3
AT1G78670	0.276725	1.23361	3
AT2G22240	0.244071	1.07687	3
AT5G58660	0.809374	3.57304	3
AT5G25280	0.255857	1.11743	3
AT3G48580	1.25789	5.71068	3
AT1G56010	0.332199	1.39641	3
AT3G22600	0.384616	1.61412	3
AT1G03790	1.04378	4.33774	3
AT2G37760	0.651733	2.69311	3
AT5G03240	0.390813	1.6187	3
AT4G00990	0.395442	1.69211	3
AT3G58070	0.553068	2.35109	3
AT2G39800	0.550668	2.33466	3
AT5G61520	0.276932	1.17177	3
AT5G05250	0.531891	2.13831	3
AT1G54575	1.22846	4.67055	3
AT1G80310	0.31989	1.21115	3
AT2G43570	0.930739	3.56726	3
AT1G21310	0.733638	2.8283	3
AT5G37300	0.524732	2.0247	3
AT3G15534	0.671739	2.40816	3
AT2G22660	0.537841	1.9618	3
AT5G17860	0.594393	2.16562	3
AT3G13620	0.27719	1.0343	3
AT3G14280	0.633438	2.35383	3
AT5G15850	0.467435	1.73776	3
AT4G18980	0.659117	2.43472	3
AT1G71080	0.432122	1.41381	3
AT1G53580	0.319256	1.05129	3
AT2G31970	0.600939	1.97973	3
AT5G01300	1.01173	3.26422	3
AT2G36750	1.95428	6.51418	3
AT4G33040	0.694158	2.31712	3
AT2G38180	0.489853	1.66248	3
AT2G47190	0.606911	2.04738	3
AT5G41020	0.52534	1.76651	3
AT3G03330	0.314039	1.09391	3
AT3G47610	0.330295	1.15777	3
AT1G76820	0.470127	1.66168	3
AT5G45380	0.3213	1.1349	3
AT4G37560	0.417366	1.44056	3
AT1G21680	0.149091	1.10113	3
AT3G08860	0.56589	4.12889	3
AT1G16730	0.198261	1.36428	3
AT2G46830	0.218576	1.4906	3
AT5G18130	0.203947	1.42469	3
AT1G09040	0.263919	1.72287	3
AT3G63210	0.277389	1.78651	3
AT3G62900	0.219458	1.464	3
AT1G72855	0.20419	1.08398	3
AT1G68570	0.294631	1.54454	3
AT2G30790	0.26048	1.35856	3
AT2G30766	0.366037	2.04919	3
AT2G45900	0.452992	2.51458	3
AT3G26280	0.256343	1.42521	3
AT4G28040	0.791436	4.40685	3
AT3G14610	0.292542	1.61691	3
AT4G34000	0.30202	1.66558	3
AT1G02850	0.782071	4.21699	3
AT3G61460	0.243901	1.32355	3
AT5G14390	0.207764	1.12408	3
AT5G22020	0.188006	1.0256	3
AT1G29400	0.195303	1.15461	3
AT4G21610	0.175359	1.05098	3
AT3G02480	1.05691	6.49371	3
AT4G19860	0.181432	1.10573	3
AT4G02050	0.215165	1.25351	3
AT5G01520	0.293302	1.66424	3
AT1G80110	0.0567359	1.14977	3
AT2G36080	0.0823362	1.76697	3
AT1G77450	0.103142	1.83559	3
AT4G17220	0.139034	2.60387	3
AT1G16510	0.105972	1.62231	3
AT2G29320	0.072456	1.05602	3
AT1G76590	0.0993526	1.63816	3
AT3G12120	0.0785659	1.27182	3
AT4G14270	0.102153	1.34723	3
AT4G16680	0.1227	1.6643	3
AT5G43450	0.116769	1.49404	3
AT2G25590	0.148281	1.3682	3
AT4G27410	0.201667	1.88996	3
AT1G31820	0.362313	2.98953	3
AT4G02640	0.125817	1.03714	3
AT3G54820	0.142418	1.17795	3
AT3G54680	0.176741	1.49974	3
AT5G23980	0.212364	1.77959	3
AT2G35820	0.131242	1.43801	3
AT3G44550	0.479501	5.0089	3
AT3G13810	0.119028	1.27191	3
AT5G42825	0.104144	1.1082	3
AT3G45680	0.114429	1.3057	3
AT4G16190	0.107932	1.25717	3
AT1G08890	0.618427	1.21076	3
AT1G62310	1.02503	2.01175	3
AT1G10070	1.77426	3.47706	3
AT3G22380	0.708609	1.38967	3
AT1G12200	0.66847	1.31534	3
AT1G52040	1.13093	2.22683	3
AT3G13672	2.44679	4.81722	3
AT3G03170	1.13125	2.22883	3
AT1G16515	1.24991	2.45574	3
AT5G57150	0.562095	1.10508	3
AT4G23050	0.796218	1.57142	3
AT1G17210	0.60463	1.1801	3
AT4G12460	0.626326	1.22293	3
AT2G39050	0.696594	1.35528	3
AT1G52760	0.52381	1.03711	3
AT2G41190	2.15091	4.26116	3
AT2G41500	0.574607	1.13952	3
AT3G55610	1.07953	2.14129	3
AT1G65980	0.624777	1.24326	3
AT3G50440	0.515837	1.0261	3
AT3G49490	0.632735	1.25983	3
AT1G52410	0.73561	1.47347	3
AT4G05100	1.34766	2.69689	3
AT3G14590	0.822225	1.64413	3
AT5G06760	1.87578	3.74909	3
AT1G01250	0.912769	1.83414	3
AT5G66780	2.63055	5.27748	3
AT1G72120	0.614765	1.23664	3
AT5G53450	1.09908	2.21244	3
AT1G48000	2.45356	5.00178	3
AT3G20250	0.998098	2.0332	3
AT4G25580	2.06709	4.19481	3
AT1G74650	0.93103	1.92568	3
AT3G10200	0.908393	1.87904	3
AT2G19900	3.43479	7.14941	3
AT2G42540	0.500028	1.03965	3
AT4G24450	1.33968	2.79163	3
AT5G57050	1.06389	2.21779	3
AT1G63240	0.689857	1.45758	3
AT1G72390	0.555494	1.17117	3
AT1G19570	0.612859	1.28946	3
AT1G79270	0.592495	1.24501	3
AT3G22560	2.12274	4.46003	3
AT1G62510	1.62081	3.45484	3
AT2G38800	0.87336	1.86573	3
AT3G56320	0.835459	1.77372	3
AT4G30460	0.755733	1.60351	3
AT1G08230	0.615077	1.34091	3
AT1G65660	0.832101	1.81998	3
AT1G07440	0.696683	1.49559	3
AT1G80570	1.04242	2.23665	3
AT4G11910	0.866732	1.86357	3
AT4G27900	0.642857	1.38207	3
AT1G62810	1.01095	2.18267	3
AT3G22620	1.73712	3.75283	3
AT4G17770	0.734637	1.58674	3
AT1G04570	0.860118	1.94815	3
AT3G18310	0.58131	1.31655	3
AT1G50280	0.65353	1.4757	3
AT4G36195	0.520032	1.17451	3
AT1G22370	0.601043	1.34788	3
AT5G61820	1.18117	2.64476	3
AT5G23080	0.6321	1.42073	3
AT5G57790	0.86353	1.94408	3
AT2G34730	0.858253	1.90951	3
AT1G64950	0.569879	1.25506	3
AT5G62490	1.59153	3.49408	3
AT3G57020	0.723212	1.59825	3
AT1G02390	0.513189	1.1724	3
AT1G27150	0.453328	1.03568	3
AT1G04220	0.94534	2.15219	3
AT2G18550	2.81997	6.41082	3
AT5G56520	0.482711	1.097	3
AT3G09850	0.543627	1.25993	3
AT1G06180	1.3438	3.094	3
AT3G26170	0.549913	1.26736	3
AT2G34720	0.559915	1.29392	3
AT4G24800	0.548046	1.26615	3
AT4G31650	0.812967	1.87713	3
AT4G34860	1.04663	2.41575	3
AT1G52690	3.10497	7.25557	3
AT1G25530	0.96228	2.24704	3
AT1G77580	0.899381	2.10015	3
AT2G45210	1.06911	2.50098	3
AT1G07040	0.68787	1.61779	3
AT2G35070	2.33075	5.47844	3
AT3G46450	0.685365	1.60828	3
AT5G13170	2.55016	6.02321	3
AT5G40790	2.56464	6.04968	3
AT1G30290	0.702761	1.67738	3
AT1G64180	0.590983	1.41191	3
AT5G10310	0.444352	1.06224	3
AT2G40340	0.64417	1.53606	3
AT5G17460	0.957323	2.28103	3
AT2G36270	0.799596	1.90061	3
AT4G37320	0.714819	1.69893	3
AT5G49120	1.39969	3.32128	3
AT5G53800	0.498389	1.18212	3
AT1G80130	1.24022	3.12212	3
AT1G80300	0.443866	1.11968	3
AT2G21820	1.55351	3.93616	3
AT5G07330	1.90368	4.82672	3
AT4G11350	0.699463	1.77729	3
AT5G02880	0.569717	1.42382	3
AT2G29630	0.503744	1.21317	3
AT3G17790	0.980583	2.37201	3
AT5G14780	0.693952	1.69205	3
AT5G15500	3.01149	7.33409	3
AT5G16550	0.410309	1.00792	3
AT5G52390	0.993996	2.44679	3
AT5G67330	0.498192	1.22681	3
AT5G52450	0.765683	1.89408	3
AT1G23120	0.848386	2.31415	3
AT2G19810	0.656687	1.79616	3
AT2G18050	1.56793	4.29455	3
AT4G00270	0.472796	1.29666	3
AT2G25540	0.859315	2.32549	3
AT3G16940	0.471836	1.27788	3
AT2G21180	0.615976	1.66264	3
AT5G45310	0.656249	1.76995	3
AT2G33051	0.446078	1.25211	3
AT2G04890	0.440143	1.22395	3
AT3G01100	0.412959	1.14965	3
AT3G55290	0.756648	2.10632	3
AT1G79900	1.03326	2.88237	3
AT4G23450	1.05443	2.94181	3
AT5G04150	0.849318	2.3706	3
AT4G26080	0.488395	1.3615	3
AT1G47340	0.542202	1.39114	3
AT1G48300	0.732472	1.88626	3
AT2G47770	1.789	4.62153	3
AT5G25620	0.451737	1.1706	3
AT1G56230	0.50998	1.34058	3
AT4G37140	1.01432	2.66168	3
AT5G59320	1.5698	4.10285	3
AT3G29575	0.575838	1.51683	3
AT5G05410	0.507896	1.34202	3
AT1G61620	0.40232	1.15794	3
AT1G32900	0.583991	1.69652	3
AT3G48530	0.441986	1.28249	3
AT3G54760	0.53549	1.5625	3
AT2G04240	0.677771	2.00976	3
AT5G50360	2.04717	6.04554	3
AT5G01732	1.12589	3.37413	3
AT1G53100	1.0664	3.32416	3
AT1G66060	0.833956	2.61907	3
AT4G15530	0.658356	2.06128	3
AT1G10660	0.362122	1.14409	3
AT1G46768	0.524346	1.66084	3
AT5G10930	0.887499	2.80994	3
AT1G67500	0.359996	1.15063	3
AT4G14605	0.532941	1.70422	3
AT3G61890	0.727951	2.31445	3
AT1G22990	1.76006	5.35928	3
AT5G24090	0.863935	2.65099	3
AT5G10410	0.540573	1.66712	3
AT5G64430	0.560023	1.72783	3
AT5G49525	0.604104	1.86053	3
AT1G79520	1.23092	2.27536	3
AT1G53450	0.637944	1.18287	3
AT2G38465	0.729805	1.35166	3
AT1G62710	1.06205	1.98078	3
AT2G25570	0.656673	1.22517	3
AT3G57540	0.765545	1.42947	3
AT1G06670	0.913166	1.71751	3
AT2G26920	0.792296	1.49326	3
AT5G47610	1.2445	2.34439	3
AT5G13690	0.56297	1.06156	3
AT1G55020	0.714743	1.35462	3
AT1G69260	1.95707	3.70749	3
AT5G51680	1.79503	3.40438	3
AT5G09530	2.69094	5.08479	3
AT1G07430	2.61149	5.04393	3
AT1G30500	0.757452	1.46165	3
AT1G55110	0.534378	1.02975	3
AT3G58150	0.952565	1.83657	3
AT1G54100	1.39222	2.66322	3
AT3G20100	1.55082	2.96822	3
AT4G31420	0.587783	1.12313	3
AT3G56310	0.557791	1.06374	3
AT3G56408	0.643651	1.22751	3
AT5G59310	3.21762	6.13958	3
AT1G28330	0.954174	1.73077	3
AT2G46680	2.53049	4.59604	3
AT2G41210	1.04844	1.90788	3
AT3G06510	0.753997	1.36454	3
AT2G24280	0.80628	1.44741	3
AT2G43680	0.723624	1.30009	3
AT4G26542	0.885495	1.5905	3
AT1G12672	1.32879	2.43044	3
AT1G69360	0.73129	1.33763	3
AT3G50370	0.760359	1.39141	3
AT4G17550	0.882276	1.61079	3
AT5G63350	1.68836	3.099	3
AT1G07390	0.892895	1.56892	3
AT2G43500	0.968746	1.70219	3
AT4G16370	0.690234	1.21471	3
AT2G39570	0.808274	1.42484	3
AT3G26380	0.843258	1.48767	3
AT3G57010	1.62874	2.87501	3
AT1G76580	0.892724	1.58132	3
AT1G52000	0.957487	1.70014	3
AT3G20660	0.92917	1.65017	3
AT4G27260	1.03857	1.85292	3
AT5G22290	1.22116	2.17727	3
AT1G67265	1.1723	2.04843	3
AT1G68050	0.970473	1.69345	3
AT3G47950	0.928565	1.61918	3
AT4G17090	0.802116	1.39895	3
AT2G35060	0.876365	1.52416	3
AT1G21529	3.05209	5.28851	3
AT2G17650	0.630098	1.09165	3
AT5G39520	1.83057	3.17092	3
AT5G25110	2.30329	3.9977	3
AT3G11410	0.76594	1.32229	3
AT1G57590	1.17882	2.02856	3
AT1G08630	2.80098	4.81764	3
AT3G62090	2.87767	4.94934	3
AT3G62800	0.635895	1.09529	3
AT5G04250	0.691367	1.19084	3
AT1G70300	1.48713	2.55581	3
AT2G04350	0.691048	1.18732	3
AT5G66460	0.790883	1.3578	3
AT1G12420	0.641461	1.09928	3
AT4G33980	1.30512	2.23477	3
AT1G27200	0.948734	1.62027	3
AT5G65210	0.847099	1.44753	3
AT1G73680	1.2515	2.13476	3
AT3G09910	0.93049	1.58589	3
AT3G22740	1.17655	2.00347	3
AT5G56630	0.69573	1.18431	3
AT1G73010	1.59207	2.68825	3
AT4G12290	1.56684	2.66243	3
AT4G34230	0.694022	1.17609	3
AT1G09770	0.914527	1.52304	3
AT2G22420	0.825932	1.37374	3
AT1G80680	0.753977	1.25887	3
AT2G29300	0.756067	1.25524	3
AT2G35300	2.15038	3.5699	3
AT4G18270	0.628836	1.04415	3
AT3G15970	0.72195	1.19725	3
AT5G19740	1.30864	2.17154	3
AT1G47400	1.2456	2.08532	3
AT2G15480	1.66644	2.79687	3
AT5G16120	0.647041	1.08616	3
AT4G37970	0.918231	1.53966	3
AT4G28200	0.768333	1.27113	3
AT4G37550	0.74336	1.22733	3
AT3G48510	1.93913	3.19373	3
AT5G03190	0.960017	1.58053	3
AT5G59700	0.986545	1.62611	3
AT3G19270	2.1003	3.44155	3
AT5G50780	0.729203	1.19576	3
AT5G59790	0.757603	1.24341	3
AT1G47395	1.53921	2.43538	3
AT3G27250	1.4088	2.22842	3
AT3G57570	0.879502	1.39031	3
AT3G18440	0.793074	1.25179	3
AT1G22490	0.905275	1.43397	3
AT1G71240	0.776123	1.22894	3
AT2G16365	0.86827	1.37682	3
AT4G28570	0.85836	1.36098	3
AT3G54540	0.699374	1.11113	3
AT5G25390	1.5375	2.44311	3
AT3G23780	0.939834	1.4914	3
AT5G51750	1.0029	1.59253	3
AT1G21400	1.12433	1.7992	3
AT4G08570	4.12754	6.60274	3
AT5G67480	1.4288	2.28543	3
AT3G47640	0.969845	1.54692	3
AT5G23050	0.723823	1.15271	3
AT1G09530	1.29228	2.07985	3
AT5G03280	0.731732	1.17664	3
AT5G60360	0.671065	1.07825	3
AT3G57680	1.15649	1.86945	3
AT3G22750	0.92739	1.49662	3
AT4G33540	1.18069	1.90593	3
AT4G23670	1.08284	1.74575	3
AT1G77120	2.22067	3.60431	3
AT5G27600	0.902276	1.466	3
AT5G67488	1.13796	1.85032	3
AT1G68470	1.52455	2.34207	3
AT1G69870	0.736006	1.13034	3
AT1G45249	0.811738	1.23527	3
AT5G34853	0.667699	1.01692	3
AT5G04290	0.770165	1.17705	3
AT5G47380	0.700781	1.07179	3
AT1G32560	1.36185	2.06377	3
AT4G23493	1.62365	2.45969	3
AT4G19190	0.98928	1.49791	3
AT3G52850	0.855231	1.29699	3
AT2G46270	1.68054	2.53102	3
AT3G01770	0.746228	1.126	3
AT3G51240	1.32844	1.9986	3
AT5G18830	0.792282	1.19124	3
AT5G20280	1.09942	1.6524	3
AT1G30220	3.80531	5.92356	3
AT1G65580	0.74597	1.16107	3
AT3G12955	2.10652	3.28705	3
AT2G29090	2.41971	3.78844	3
AT3G03341	1.03475	1.61921	3
AT4G34280	0.798512	1.24778	3
AT5G07830	1.23631	1.93181	3
AT5G45275	0.768176	1.20095	3
AT5G52310	1.69562	2.65165	3
AT1G49720	0.912639	1.43643	3
AT5G52300	4.39378	6.91484	3
AT3G16460	1.03098	1.62063	3
AT5G59220	2.67493	4.20186	3
AT2G25450	0.978496	1.50966	3
AT3G19620	1.11564	1.72326	3
AT1G65920	0.940134	1.45442	3
AT5G15190	1.23815	1.91499	3
AT4G38270	0.765276	1.18897	3
AT5G42920	0.843807	1.31072	3
AT5G64270	0.748867	1.16147	3
AT1G64550	1.1589	0.744167	4
AT1G29900	2.01514	1.2991	4
AT2G40360	1.82875	1.1808	4
AT1G06220	1.05965	0.676536	4
AT2G40700	1.60309	1.02438	4
AT1G04945	1.65859	1.05113	4
AT1G26208	1.86487	1.18213	4
AT4G27670	4.58073	2.90542	4
AT3G02060	1.3174	0.836408	4
AT5G07350	1.31946	0.838068	4
AT5G11310	1.44691	0.919254	4
AT3G22330	1.15603	0.730006	4
AT2G45720	1.88817	1.19014	4
AT3G56270	2.57031	1.6195	4
AT5G15810	1.166	0.733603	4
AT1G15440	1.63664	1.08042	4
AT4G28510	1.57995	1.04342	4
AT2G45290	1.13243	0.748636	4
AT2G40720	2.41213	1.58141	4
AT1G55610	1.8235	1.18834	4
AT4G12750	2.08671	1.36278	4
AT2G38280	1.20536	0.783162	4
AT5G57550	2.98448	1.93434	4
AT1G54380	1.10899	0.741106	4
AT1G29320	1.84195	1.2345	4
AT4G36360	1.59003	1.06525	4
AT3G26460	2.55771	1.72399	4
AT5G13900	3.12746	2.10514	4
AT1G78930	2.06792	1.40405	4
AT2G34150	2.70333	1.84718	4
AT3G14350	1.08083	0.74037	4
AT5G22840	1.20788	0.827479	4
AT3G14120	1.57805	1.09171	4
AT3G52140	1.84368	1.27857	4
AT4G02820	1.13313	0.780133	4
AT1G06380	1.24812	0.908813	4
AT3G29590	5.00146	3.64555	4
AT1G14850	1.50271	1.0966	4
AT1G42440	1.27847	0.934632	4
AT5G48030	1.27167	0.929908	4
AT2G21590	2.02419	1.46781	4
AT2G44260	1.43215	1.03967	4
AT1G16300	1.63661	1.20797	4
AT1G49540	1.30888	0.966115	4
AT3G48830	1.99444	1.4726	4
AT3G57350	1.60459	1.18491	4
AT4G38020	1.10721	0.817677	4
AT1G50840	1.60072	1.17413	4
AT1G60080	1.15409	0.846798	4
AT4G38530	2.16644	1.59348	4
AT5G53920	1.17303	0.863505	4
AT1G29350	1.20433	0.868169	4
AT2G43800	2.76177	1.9876	4
AT3G13940	1.91083	1.37479	4
AT1G31230	1.4464	1.03159	4
AT1G16350	1.63478	1.17032	4
AT2G05710	1.08213	0.774718	4
AT2G44670	1.09472	0.783043	4
AT3G10530	2.22385	1.58992	4
AT3G06920	1.77619	1.26876	4
AT4G38380	2.17236	1.55228	4
AT4G10690	1.47961	1.04597	4
AT2G19870	1.43542	1.01757	4
AT5G64420	1.73351	1.2299	4
AT5G26360	1.18215	0.840534	4
AT4G00026	1.04362	0.735196	4
AT4G34710	1.33332	0.936584	4
AT5G66110	2.90075	2.02928	4
AT1G26450	1.70389	1.31165	4
AT1G58270	1.8419	1.42317	4
AT1G80750	1.30441	1.01807	4
AT5G66540	1.58582	1.23081	4
AT1G16410	1.35414	1.03382	4
AT1G17920	1.77045	1.34528	4
AT3G19100	1.73763	1.31911	4
AT3G55940	1.29935	0.982606	4
AT5G38890	1.25017	0.94765	4
AT1G24020	1.51046	1.13513	4
AT3G10320	3.37806	2.53987	4
AT5G05960	1.04849	0.788258	4
AT5G60600	1.02558	0.771617	4
AT1G74850	1.42999	1.0678	4
AT4G18905	1.27655	0.952167	4
AT5G06310	1.44409	1.07687	4
AT4G14090	3.42001	2.5589	4
AT5G13930	2.13647	1.60086	4
AT1G64690	1.67118	1.36925	4
AT1G77510	1.02104	0.837326	4
AT2G40950	1.18653	0.977456	4
AT1G71220	1.47514	1.19413	4
AT2G22400	1.27276	1.02884	4
AT4G00630	1.19453	0.969841	4
AT5G04660	1.37088	1.11203	4
AT3G20720	1.43629	1.17205	4
AT5G08380	1.01373	0.825775	4
AT1G16830	1.94528	1.5498	4
AT1G65330	1.70375	1.3529	4
AT3G63090	2.05744	1.63307	4
AT3G20370	4.18825	3.32903	4
AT5G09590	2.20736	1.75565	4
AT4G27560	1.27273	1.00776	4
AT3G26782	1.38511	1.11028	4
AT5G13750	1.64146	1.31976	4
AT1G24070	2.06747	1.77571	4
AT4G38440	1.60859	1.38174	4
AT1G15510	1.95929	1.67643	4
AT1G52980	1.0596	0.907399	4
AT4G17030	2.84856	2.44139	4
AT5G15250	5.79423	4.96648	4
AT1G78610	1.77645	1.51328	4
AT2G18370	3.82874	3.26196	4
AT2G34780	1.40535	1.19804	4
AT5G54060	3.93537	3.35803	4
AT2G21100	3.5798	3.10213	4
AT3G28007	1.33705	1.15471	4
AT4G30990	2.2433	1.9392	4
AT1G56550	1.14728	0.966898	4
AT5G20700	1.01217	0.854536	4
AT2G43590	3.10742	2.62897	4
AT5G37590	1.41813	1.20398	4
AT1G53160	1.08468	0.909922	4
AT3G01350	1.77194	1.48331	4
AT5G02860	1.4499	1.21385	4
AT5G22460	3.34954	2.79875	4
AT3G59820	2.27765	1.89334	4
AT4G19230	2.86117	2.36912	4
AT1G17940	2.43447	2.37862	4
AT1G62620	1.67092	1.63812	4
AT2G12550	1.09455	1.07575	4
AT1G11170	1.22074	1.17796	4
AT3G14810	1.11798	1.07972	4
AT4G39700	2.08485	2.02275	4
AT1G50920	1.383	1.36584	4
AT3G15590	1.661	1.6412	4
AT3G16470	1.17705	1.16144	4
AT5G62530	1.45362	1.44043	4
AT1G55740	1.15175	1.14637	4
AT5G66170	1.51984	1.51027	4
AT1G22730	1.10583	1.03968	4
AT1G52500	1.1767	1.1109	4
AT2G47780	1.59017	1.50318	4
AT4G20910	1.14642	1.08313	4
AT5G08780	1.29443	1.22467	4
AT4G17280	3.17609	3.01141	4
AT1G71360	1.18743	1.13067	4
AT3G02020	1.15559	1.09885	4
AT5G57110	1.40131	1.33253	4
AT4G22880	3.99665	3.81438	4
AT3G63180	1.3116	1.25842	4
AT3G53980	5.11179	4.91016	4
AT5G05270	1.1161	1.07203	4
AT5G37260	1.77926	1.70483	4
AT1G14520	1.93785	1.71822	4
AT2G06950	2.68431	2.38476	4
AT3G52820	1.71368	1.52146	4
AT1G75730	1.50221	1.34539	4
AT4G35560	2.13068	1.90426	4
AT5G17220	5.1845	4.65176	4
AT5G23750	1.60626	1.443	4
AT2G40430	1.12579	0.990536	4
AT5G28080	3.94174	3.44441	4
AT1G06550	1.0679	0.976552	4
AT1G68220	1.0545	0.963919	4
AT4G09750	1.3522	1.23339	4
AT3G56690	1.28664	1.18437	4
AT5G25890	1.19952	1.10039	4
AT1G02205	1.57965	1.42995	4
AT1G02060	1.22508	1.11056	4
AT1G68850	3.53025	3.19965	4
AT5G10080	1.79077	1.6247	4
AT4G34650	1.22266	1.11043	4
AT5G58160	1.62929	1.48269	4
AT5G60790	1.04254	0.948778	4
AT5G14050	1.5061	1.39762	4
AT5G46920	1.52437	1.41296	4
AT1G48840	0.799063	1.18276	5
AT2G29140	0.717398	1.0658	5
AT1G16310	0.68839	1.02936	5
AT3G05690	1.03404	1.54753	5
AT3G17520	3.61931	5.42159	5
AT1G54160	1.87272	2.74617	5
AT5G04370	2.11733	3.10095	5
AT1G33480	1.09409	1.60835	5
AT1G28260	1.17989	1.73485	5
AT1G64810	0.958433	1.40915	5
AT5G60160	0.726157	1.06784	5
AT5G10300	0.870498	1.27879	5
AT4G21650	1.65732	2.43932	5
AT3G02990	1.13342	1.67119	5
AT4G37190	1.18961	1.75626	5
AT5G03970	0.726327	1.07199	5
AT1G15310	1.78995	2.58899	5
AT1G47960	1.26633	1.83266	5
AT4G02360	1.5616	2.25566	5
AT1G71960	0.775221	1.11529	5
AT1G64660	1.91614	2.75851	5
AT2G22510	3.32973	4.79234	5
AT3G20300	1.05744	1.52444	5
AT3G45300	1.10335	1.60763	5
AT4G00380	1.05021	1.52709	5
AT5G06510	1.39415	2.0258	5
AT5G43840	3.78746	5.49408	5
AT1G18840	1.05165	1.50528	5
AT3G50980	3.24648	4.64543	5
AT1G51140	1.43626	2.0582	5
AT4G10250	3.90887	5.59916	5
AT3G18290	1.41397	2.01653	5
AT4G33150	3.04411	4.34521	5
AT1G13160	0.973366	1.36834	5
AT1G64060	0.71343	1.00331	5
AT1G53280	0.730992	1.02684	5
AT1G20160	1.52536	2.15471	5
AT4G03200	0.760186	1.07389	5
AT3G28270	2.85605	4.03237	5
AT5G11110	1.11623	1.57267	5
AT1G62570	2.66447	3.77558	5
AT5G18525	0.865032	1.2246	5
AT5G10100	2.41584	3.42664	5
AT5G20660	0.749135	1.06411	5
AT1G17100	1.24303	1.6911	5
AT1G49450	1.8953	2.58007	5
AT2G37870	3.40592	4.64015	5
AT3G50970	2.20005	2.99664	5
AT3G14990	0.919761	1.25407	5
AT5G13580	3.22947	4.40723	5
AT5G29000	1.00446	1.37147	5
AT1G03365	0.918524	1.2435	5
AT2G40350	2.46574	3.33931	5
AT5G15860	0.759489	1.0269	5
AT5G50920	1.0931	1.48303	5
AT1G11840	1.13469	1.52492	5
AT5G23660	1.24661	1.67554	5
AT4G02710	1.7731	2.38462	5
AT1G72770	1.55949	2.10227	5
AT1G52420	0.932638	1.25715	5
AT5G40760	0.952834	1.28429	5
AT5G66400	3.43873	4.63786	5
AT2G06510	0.737344	1.02118	5
AT3G47600	0.858589	1.19034	5
AT1G50420	0.979732	1.35531	5
AT5G53460	0.957489	1.32174	5
AT2G41560	0.803501	1.12097	5
AT5G57810	2.46105	3.43298	5
AT5G39410	0.740199	1.03108	5
AT1G30410	1.18834	1.50055	5
AT1G07985	2.57123	3.24658	5
AT1G73040	2.00743	2.5346	5
AT1G78600	1.37702	1.73924	5
AT1G51520	1.12166	1.41361	5
AT3G16230	0.874266	1.10139	5
AT5G01720	0.951054	1.19634	5
AT1G06090	1.26696	1.61519	5
AT1G64110	4.63001	5.90114	5
AT3G04740	0.921641	1.17536	5
AT5G28300	1.4487	1.84733	5
AT1G03310	0.809811	1.02493	5
AT1G52080	1.23155	1.55913	5
AT3G27670	0.892569	1.1304	5
AT4G12580	2.06496	2.61795	5
AT4G38600	0.852495	1.08189	5
AT1G17744	2.56314	3.1638	5
AT3G54440	0.829111	1.02737	5
AT1G29640	1.81173	2.2681	5
AT3G21690	0.987537	1.23603	5
AT1G17745	2.17636	2.72891	5
AT5G47800	1.48365	1.85895	5
AT2G23910	2.19886	2.74554	5
AT5G12950	1.04491	1.30372	5
AT5G22860	1.07637	1.34262	5
AT3G50400	3.4252	4.25784	5
AT4G01280	0.94418	1.17604	5
AT5G37540	1.37907	1.71608	5
AT1G50200	0.818528	1.04811	5
AT2G38950	1.0506	1.34682	5
AT3G14360	2.29232	2.95174	5
AT3G48350	1.43937	1.85371	5
AT4G14020	1.03251	1.32591	5
AT1G68500	0.986835	1.27924	5
AT3G10450	1.82271	2.35561	5
AT3G16360	3.86836	5.03629	5
AT4G33010	0.992268	1.29153	5
AT1G23730	1.10682	1.47375	5
AT2G23540	3.35752	4.47143	5
AT4G25800	1.10105	1.46727	5
AT5G09520	2.64952	3.53347	5
AT1G50950	1.02921	1.36651	5
AT5G53150	0.996134	1.32184	5
AT1G72810	0.974049	1.30088	5
AT4G33905	1.40557	1.88096	5
AT5G07700	1.73671	2.32316	5
AT2G32530	0.983255	1.31765	5
AT5G26570	1.25308	1.67998	5
AT3G05650	1.0732	1.40991	5
AT5G23150	0.897461	1.17747	5
AT3G16420	1.61616	2.11418	5
AT5G20830	1.10656	1.448	5
AT5G09620	1.02709	1.3584	5
AT4G30710	1.17864	1.55379	5
AT5G46840	0.826126	1.09049	5
AT1G48540	1.04628	1.08836	5
AT1G15810	1.03226	1.07776	5
AT5G58700	1.52787	1.59425	5
AT4G01985	4.68536	4.89964	5
AT4G15990	1.27861	1.33785	5
AT2G41220	1.0037	1.06157	5
AT1G35720	2.2082	2.33315	5
AT3G47590	1.01121	1.06773	5
AT5G16630	1.35183	1.42643	5
AT3G23910	0.991997	1.0453	5
AT3G21100	1.78951	1.8754	5
AT5G05340	1.97386	2.07246	5
AT1G07900	2.42379	2.60677	5
AT1G64370	0.948371	1.0197	5
AT3G15940	0.992647	1.06658	5
AT1G03530	1.30602	1.40175	5
AT5G47020	1.01529	1.08998	5
AT2G34850	3.21822	3.47093	5
AT5G15960	2.90002	3.12832	5
AT1G24490	0.970371	1.03697	5
AT5G62190	1.20524	1.28815	5
AT5G47590	1.52303	1.61596	5
AT5G43810	1.01139	1.07472	5
AT5G65280	1.03223	1.09611	5
AT1G13980	1.2318	1.24524	5
AT5G37350	0.999979	1.0121	5
AT4G06744	1.56619	1.58748	5
AT3G12580	2.27552	2.31141	5
AT3G20810	2.06254	2.09474	5
AT5G49190	2.15782	2.19427	5
AT2G45280	1.14645	1.17973	5
AT3G15950	2.5179	2.60593	5
AT4G28820	1.10661	1.14292	5
AT2G43580	3.03367	3.10732	5
AT5G49530	1.11029	1.13503	5
AT1G48750	2.14106	2.58176	5
AT1G79630	1.55628	1.87602	5
AT2G33730	1.08896	1.31273	5
AT1G03070	1.00168	1.21065	5
AT4G35300	1.01984	1.23318	5
AT3G12500	2.05262	2.48847	5
AT3G13784	6.12931	7.43105	5
AT3G27870	1.30495	1.58254	5
AT1G60680	1.40197	1.7198	5
AT1G28050	0.963768	1.18085	5
AT1G67370	1.60092	1.96213	5
AT5G48250	1.35157	1.65698	5
AT4G21320	1.54031	1.89299	5
AT4G38080	3.61531	4.44343	5
AT3G16400	1.45228	1.76716	5
AT3G22830	3.1785	3.87858	5
AT4G02510	1.32469	1.61676	5
AT4G03020	0.832789	1.01518	5
AT5G44310	3.74004	4.55807	5
AT2G48140	3.06502	3.63551	5
AT3G25890	1.12307	1.33191	5
AT1G17870	1.00113	1.18989	5
AT1G17460	1.15312	1.37259	5
AT5G58690	1.30413	1.55284	5
AT5G35660	4.95082	5.89016	5
AT1G47565	1.17163	1.40446	5
AT4G33550	3.33545	3.99897	5
AT3G55760	1.20113	1.44072	5
AT1G16850	2.52466	3.01834	5
AT2G19860	1.36454	1.62607	5
AT5G25040	0.885329	1.05524	5
AT4G11560	0.851807	1.0166	5
AT5G01542	1.15832	1.38249	5
AT1G20490	1.16531	1.37561	5
AT2G40370	3.44893	4.06959	5
AT3G16830	1.1266	1.32753	5
AT4G31160	1.13345	1.33564	5
AT4G09600	4.77592	5.61221	5
AT4G26270	1.07346	1.26183	5
AT5G58860	3.7079	4.35954	5
AT1G04620	1.02696	1.1214	5
AT1G79490	1.31598	1.43353	5
AT5G42800	4.90998	5.32936	5
AT1G53110	1.26012	1.38371	5
AT5G14920	1.52955	1.68153	5
AT3G23790	1.15738	1.27849	5
AT4G23600	1.32018	1.45796	5
AT1G72700	1.22788	1.36413	5
AT4G21440	1.5505	1.72166	5
AT3G21250	1.52018	1.6995	5
AT2G36390	1.04948	1.17147	5
AT5G65750	1.09915	1.22712	5
AT4G39210	1.72593	1.93325	5
AT5G47580	0.984492	1.10199	5
AT3G20500	1.00258	1.12811	5
AT3G05510	0.885725	1.00224	5
AT4G36610	2.62284	2.96724	5
AT5G04810	0.903943	1.02173	5
AT5G62670	1.21498	1.37251	5
AT1G59640	1.36481	1.55016	5
AT3G10650	1.00651	1.14435	5
AT5G13680	0.991464	1.12905	5
AT1G55760	1.47549	1.69178	5
AT5G40382	2.78777	3.19375	5
AT4G29010	1.03873	1.19293	5
AT4G02280	3.08912	3.53333	5
AT4G34890	0.961909	1.098	5
AT1G54540	2.39402	2.75798	5
AT4G00238	1.01188	1.16595	5
AT4G15910	3.30153	3.80233	5
AT5G53870	1.76329	2.03606	5
AT1G72830	1.70588	1.97508	5
AT5G09480	3.16245	3.66273	5
AT3G27300	0.875084	1.01581	5
AT5G40800	2.84009	3.29553	5
AT3G50760	0.891546	1.03603	5
AT5G62040	2.35919	2.74058	5
AT1G33055	-2.33363	2.03378	6
AT3G22120	-1.39366	1.16153	6
AT2G27389	-3.21413	2.22504	6
AT1G10690	-1.26972	0.749501	6
AT5G44575	-1.39185	0.714228	6
AT4G19170	-1.13229	0.433473	6
AT1G02340	-1.66738	0.24005	6
AT1G80830	-1.916	0.25842	6
AT3G12920	-1.06758	0.143592	6
AT1G80920	-1.22729	0.147565	6
AT5G15780	-2.33074	0.288079	6
AT1G78290	-2.14578	0.183237	6
AT4G01460	-1.58164	0.125113	6
AT2G21185	-1.31211	0.257535	6
AT3G28840	-1.274	0.263387	6
AT3G57260	-1.62727	0.34109	6
AT2G25900	-1.12839	0.262228	6
AT2G14610	-3.49433	0.912713	6
AT5G55450	-1.11762	0.290796	6
AT1G64500	-1.36866	-0.220528	6
AT1G23140	-1.35949	-0.209758	6
AT3G55120	-1.09328	-0.170916	6
AT2G26020	-6.96905	-1.02259	6
AT1G50290	-1.11249	-0.148522	6
AT3G55130	-1.36796	-0.17895	6
AT1G72200	-2.15689	-0.23426	6
AT2G44130	-2.05818	-0.22655	6
AT3G22961	-2.58035	-0.311987	6
AT1G33960	-2.53541	-0.465878	6
AT1G78970	-1.83959	-0.340986	6
AT5G54640	-1.0433	-0.20084	6
AT1G68795	-1.71138	-0.383379	6
AT1G26770	-3.84339	-0.816284	6
AT1G73750	-1.10519	-0.237537	6
AT3G03870	-1.23654	-0.264754	6
AT5G13140	-1.84072	-0.40018	6
AT3G29240	-1.14735	-0.240147	6
AT5G65140	-1.32871	-0.269511	6
AT1G75450	-1.55986	-0.370749	6
AT1G73870	-1.70767	-0.449424	6
AT2G15830	-2.15408	-0.565269	6
AT2G29660	-1.45631	-0.377856	6
AT4G38840	-1.46477	-0.377774	6
AT1G10682	-1.88489	-0.474314	6
AT3G62070	-1.88226	-0.479182	6
AT2G34925	-1.98506	-0.491434	6
AT3G62980	-1.06361	-0.263576	6
AT2G27385	-1.44112	-0.391224	6
AT5G50335	-7.19909	-2.00525	6
AT1G48100	-2.05288	-0.677161	6
AT4G04630	-1.82535	-0.60192	6
AT1G49320	-1.85164	-0.593062	6
AT5G11550	-3.22339	-1.03036	6
AT3G17640	-2.49656	-0.79408	6
AT5G11410	-2.215	-0.700495	6
AT2G24540	-1.2646	-0.38821	6
AT4G16000	-1.55857	-0.478879	6
AT2G20100	-1.40559	-0.427646	6
AT5G06790	-1.73445	-0.528265	6
AT1G29460	-2.21189	-0.688049	6
AT3G15990	-2.83964	-0.887258	6
AT5G67350	-1.15541	-0.361727	6
AT1G26800	-1.5071	-0.442911	6
AT1G58225	-1.94062	-0.568125	6
AT5G16940	-1.02647	-0.305278	6
AT5G54130	-2.53346	-0.750151	6
AT3G59480	-2.91165	-0.841877	6
AT1G13245	-1.01386	0.0069306	6
AT1G52700	-1.39035	0.00753086	6
AT5G13320	-1.1577	0.0186572	6
AT5G17300	-2.02013	0.0226744	6
AT1G70710	-1.21371	0.0398835	6
AT5G24160	-1.73355	0.0576245	6
AT2G34170	-2.57011	-0.0129641	6
AT3G23880	-1.7595	-0.0103939	6
AT3G18250	-1.98449	-0.00197003	6
AT4G28270	-1.1818	-0.0184716	6
AT5G56550	-2.14334	-0.0249424	6
AT2G26700	-3.49542	-0.182033	6
AT3G10020	-1.28813	-0.0675458	6
AT4G26530	-1.84256	-0.0635267	6
AT5G49730	-2.01433	-0.0540926	6
AT2G41250	-1.64579	-0.152779	6
AT3G07350	-1.50651	-0.153143	6
AT5G49740	-2.02018	-0.203693	6
AT3G04720	-3.04956	-0.253528	6
AT4G21510	-1.17345	-0.0977959	6
AT2G43920	-1.19579	-0.0827991	6
AT5G02020	-3.00546	-0.229453	6
AT4G39795	-1.48142	-0.109488	6
AT5G44005	-1.0359	-0.0776925	6
AT1G01340	-1.00883	-2.57537	7
AT1G63030	-1.41872	-3.62261	7
AT1G17430	-0.484531	-1.23592	7
AT1G49780	-0.582582	-1.4867	7
AT3G56090	-0.579176	-1.47208	7
AT1G78300	-0.409646	-1.03503	7
AT2G01913	-1.12272	-2.83394	7
AT4G15975	-0.639963	-1.61943	7
AT1G68650	-0.714242	-1.78438	7
AT2G24600	-1.15582	-2.88779	7
AT2G33330	-0.781038	-1.95364	7
AT1G68590	-0.557609	-1.40203	7
AT4G10040	-0.551224	-1.38449	7
AT1G14780	-0.869132	-2.27225	7
AT2G18910	-0.402594	-1.05271	7
AT1G75030	-1.61466	-4.19469	7
AT5G52220	-0.742462	-1.93472	7
AT1G70985	-0.774777	-2.03788	7
AT3G46940	-0.978506	-2.58001	7
AT1G64980	-0.479964	-1.23353	7
AT2G25060	-0.55665	-1.4319	7
AT3G12170	-0.759564	-1.95544	7
ATCG00120	-0.641045	-1.65823	7
ATCG00580	-0.583507	-1.50855	7
AT1G10030	-0.561009	-1.37112	7
AT1G20310	-1.0087	-2.46896	7
AT1G52280	-0.635739	-1.55699	7
AT1G69760	-0.514253	-1.26529	7
AT3G01940	-0.524879	-1.29373	7
AT2G24850	-1.1701	-2.87226	7
AT2G19760	-0.486656	-1.20321	7
AT3G46110	-0.55215	-1.36712	7
AT4G15660	-0.795052	-1.96793	7
AT2G24610	-1.5631	-3.78037	7
AT2G20840	-0.468792	-1.13602	7
AT2G35930	-1.07691	-2.60922	7
AT2G38290	-0.548697	-1.33564	7
AT3G27400	-0.608636	-1.4769	7
AT4G32915	-0.429412	-1.04285	7
AT1G78120	-0.769233	-1.79694	7
AT2G42110	-0.912946	-2.1323	7
AT1G70740	-0.545781	-1.27641	7
AT3G25980	-0.640428	-1.49866	7
AT1G22810	-2.51461	-5.90275	7
AT3G53680	-0.617461	-1.4481	7
AT3G45930	-0.514891	-1.2106	7
AT5G45670	-1.43534	-3.37292	7
AT1G09660	-0.437989	-1.05128	7
AT2G06050	-0.886978	-2.12348	7
AT3G51970	-1.63893	-3.92471	7
AT3G05320	-1.38425	-3.29852	7
AT4G37240	-1.43857	-3.43184	7
AT2G24210	-2.7315	-6.49719	7
AT5G54970	-0.749801	-1.78017	7
AT1G02660	-1.17685	-2.36023	7
AT1G23490	-0.735447	-1.47522	7
AT3G07340	-1.13954	-2.28479	7
AT1G31130	-0.654622	-1.31563	7
AT1G59970	-0.804712	-1.61631	7
AT2G24490	-0.753812	-1.51602	7
AT5G48450	-1.22343	-2.44375	7
AT1G72910	-0.720084	-1.45628	7
AT1G72230	-0.856928	-1.73407	7
AT5G58730	-0.673483	-1.36327	7
AT2G27690	-1.76093	-3.55514	7
AT3G11800	-0.515093	-1.03954	7
AT5G52050	-2.30494	-4.64325	7
AT1G76650	-2.01996	-3.97982	7
AT2G24090	-0.619275	-1.22056	7
AT2G22810	-1.944	-3.82874	7
AT3G24770	-0.712773	-1.40692	7
AT4G02200	-0.815151	-1.60761	7
AT3G10640	-0.595958	-1.1716	7
AT2G37430	-1.8574	-3.64192	7
AT3G57280	-0.52796	-1.03561	7
AT3G63440	-1.85869	-3.63866	7
AT1G66260	-0.515275	-1.02345	7
AT2G40300	-1.03016	-2.04467	7
AT1G71100	-0.677814	-1.34338	7
AT4G30430	-2.09168	-4.14485	7
AT4G30060	-0.638495	-1.26319	7
ATCG00130	-0.749928	-1.48354	7
AT1G64700	-0.821837	-1.72417	7
AT1G79850	-0.53574	-1.12387	7
AT1G71880	-1.06298	-2.24592	7
AT3G05490	-1.37643	-2.90907	7
AT1G14430	-0.85854	-1.80999	7
AT2G38480	-1.05349	-2.2161	7
AT5G38610	-0.628761	-1.32348	7
AT1G65310	-1.89353	-3.95174	7
AT3G49530	-0.604654	-1.26194	7
AT4G29350	-0.491982	-1.02706	7
AT2G18890	-0.833415	-1.73402	7
AT5G18400	-0.880918	-1.83181	7
AT2G19690	-0.610644	-1.26229	7
AT2G38320	-0.668494	-1.37969	7
AT1G01200	-1.0545	-2.17379	7
AT3G51230	-0.873564	-1.79928	7
AT4G36570	-2.74319	-5.65134	7
AT1G67460	-1.52624	-3.12794	7
AT5G11000	-0.759379	-1.56052	7
AT5G44060	-0.703592	-1.44403	7
AT1G49840	-0.858561	-1.74114	7
AT2G33800	-0.496169	-1.00661	7
AT2G17660	-2.21291	-4.49273	7
AT4G17490	-1.12178	-2.27994	7
AT4G37770	-2.38998	-4.88137	7
AT5G56170	-0.883159	-1.80106	7
AT1G50740	-0.723729	-1.55065	7
AT1G30040	-2.44909	-5.24062	7
AT2G03540	-1.08617	-2.32247	7
AT1G72620	-1.91985	-4.10125	7
AT1G17147	-0.702619	-1.49383	7
AT1G68238	-1.09709	-2.33175	7
AT5G02170	-0.955149	-2.03143	7
AT2G36310	-0.49142	-1.04621	7
AT1G44100	-1.05878	-2.25947	7
AT2G01450	-0.509012	-1.08636	7
AT3G04790	-0.477934	-1.01949	7
AT4G16980	-0.629087	-1.34096	7
AT1G68110	-1.04306	-2.26261	7
AT3G54000	-1.27761	-2.76886	7
AT4G20830	-1.14164	-2.45619	7
AT5G38480	-0.489597	-1.05536	7
AT1G10640	-0.596206	-1.29637	7
AT1G69900	-0.853362	-1.8554	7
AT4G22010	-1.02045	-2.22478	7
AT3G61190	-1.0981	-2.39178	7
AT5G54940	-0.512457	-1.11623	7
AT3G50140	-1.52386	-3.331	7
AT5G10430	-0.742397	-1.62104	7
AT1G68440	-0.634062	-1.39278	7
AT5G50570	-0.90475	-1.98167	7
AT1G20823	-0.92602	-2.11633	7
AT4G32870	-0.54111	-1.22871	7
AT3G50800	-0.890273	-2.04819	7
AT5G11740	-0.738179	-1.69817	7
AT2G32140	-1.2368	-2.86153	7
AT5G24590	-0.64777	-1.4989	7
AT5G44050	-0.730246	-1.68989	7
AT1G65390	-2.73404	-6.04584	7
AT5G10750	-0.759518	-1.67578	7
AT3G01640	-0.514788	-1.14121	7
AT4G11660	-0.66888	-1.4864	7
AT4G14680	-0.702227	-1.56114	7
AT2G37940	-0.659119	-1.48631	7
AT5G42860	-1.23931	-2.79107	7
AT4G24380	-1.2074	-2.6962	7
AT4G39770	-0.590318	-1.31589	7
AT3G43670	-0.555742	-1.24462	7
AT5G67560	-0.456533	-1.02218	7
AT1G47480	-1.28869	-3.42245	7
AT1G72280	-0.636732	-1.69107	7
AT1G57820	-0.46718	-1.24408	7
AT3G16860	-1.11206	-2.96858	7
AT1G12610	-1.96664	-5.26199	7
AT4G27720	-0.621865	-1.66418	7
AT1G27330	-0.55051	-1.49335	7
AT3G50470	-0.501899	-1.36094	7
AT1G63220	-0.757801	-2.0502	7
AT4G24920	-0.389976	-1.05331	7
AT1G05540	-0.535502	-1.44365	7
AT3G48160	-0.564879	-1.51881	7
AT5G54710	-1.10241	-2.96644	7
AT1G01120	-0.885521	-2.42183	7
AT1G72520	-1.24898	-3.40914	7
AT4G12720	-0.644558	-1.75908	7
AT3G07090	-0.428257	-1.16681	7
AT3G52800	-0.455391	-1.23925	7
AT5G23360	-0.925842	-2.51961	7
AT1G12880	-0.531636	-1.47448	7
AT1G74450	-0.559898	-1.54271	7
AT4G04955	-0.441539	-1.21867	7
AT5G52882	-1.70061	-4.69138	7
AT1G15170	-0.402828	-1.12839	7
AT4G02850	-0.598102	-1.67494	7
AT1G11580	-0.61908	-1.7405	7
AT4G37540	-0.488697	-1.37249	7
AT3G17050	-0.788603	-2.22156	7
AT5G25440	-0.598393	-1.70282	7
AT5G65300	-0.655233	-1.8629	7
AT1G64760	-0.386616	-1.18313	7
AT1G36390	-0.337795	-1.03651	7
AT2G38025	-0.346477	-1.06392	7
AT3G04210	-0.590965	-1.80013	7
AT4G39030	-0.342263	-1.04476	7
AT1G27770	-0.499488	-1.50738	7
AT2G41640	-0.759813	-2.29301	7
ATCG00720	-0.401368	-1.20966	7
AT1G07890	-0.582683	-1.73898	7
AT1G73325	-0.793776	-2.37157	7
AT1G50010	-0.461821	-1.3653	7
AT1G07370	-0.583019	-1.72863	7
AT5G66650	-0.860128	-2.55383	7
AT2G44580	-0.575408	-1.68231	7
AT3G63190	-0.381552	-1.11325	7
AT3G26960	-0.623171	-1.81464	7
AT5G15320	-0.370909	-1.07956	7
AT4G17615	-0.558427	-1.61496	7
AT2G04780	-0.661526	-2.11732	7
AT3G51450	-0.3185	-1.02366	7
AT1G11545	-0.785809	-2.54512	7
AT1G53690	-1.27498	-4.13535	7
AT1G23980	-0.326526	-1.06066	7
ATCG00520	-0.54711	-1.77706	7
AT4G30860	-0.375246	-1.21261	7
AT5G54720	-0.914285	-2.95451	7
AT1G20510	-0.454765	-1.43885	7
AT2G45400	-0.528665	-1.66713	7
AT5G43890	-2.24694	-7.06029	7
AT4G35985	-0.591278	-1.87841	7
AT1G50590	-0.389873	-1.21656	7
AT4G15920	-0.360801	-1.12465	7
AT4G38420	-0.554891	-1.73453	7
AT2G20980	-0.419656	-1.29745	7
AT4G23570	-0.414475	-1.28172	7
AT5G09250	-0.346577	-1.0709	7
AT4G01750	-0.691938	-2.14772	7
AT1G16130	-0.662268	-2.17519	7
AT1G04680	-0.538061	-1.77508	7
AT1G64200	-0.473095	-1.55777	7
AT3G19030	-0.408466	-1.36148	7
AT4G33270	-0.428511	-1.42405	7
AT4G23190	-0.418006	-1.41973	7
AT5G23820	-0.453451	-1.52446	7
AT1G52290	-0.361697	-1.28578	7
AT2G40095	-0.516527	-1.8347	7
AT4G02330	-0.67583	-2.39743	7
AT5G04950	-1.24431	-4.39138	7
AT3G55950	-0.575095	-1.97459	7
AT5G42650	-0.33824	-1.15818	7
AT5G09650	-0.422431	-1.46971	7
AT1G34750	-0.26831	-1.00265	7
AT5G01640	-0.803123	-2.98913	7
AT1G28600	-0.357631	-1.32518	7
AT5G41740	-0.634994	-2.3528	7
AT1G75020	-0.319963	-1.16646	7
AT5G05370	-0.347111	-1.26206	7
AT5G19600	-1.32193	-4.79721	7
AT3G49720	-0.405714	-1.561	7
AT2G38500	-0.599596	-2.28103	7
AT3G46650	-0.517968	-1.97485	7
AT5G66770	-0.345502	-1.31128	7
AT1G05675	-0.493438	-2.70976	7
AT1G30690	-0.210619	-1.15703	7
AT1G26840	-0.272806	-1.51026	7
AT4G18440	-0.268997	-1.48743	7
AT1G04250	-0.366489	-1.92289	7
AT3G52930	-0.189099	-1.0092	7
AT2G35190	-0.208967	-1.12244	7
AT5G26667	-0.226203	-1.21615	7
AT5G43970	-0.18766	-1.00905	7
AT3G59980	-0.195186	-1.17584	7
AT5G01380	-0.628646	-3.6566	7
AT1G16445	-0.284113	-1.36085	7
AT1G65295	-0.310216	-1.50788	7
AT4G14390	-0.756956	-3.66093	7
AT4G22690	-0.228317	-1.10301	7
AT4G00970	-0.559443	-2.85409	7
AT5G27450	-0.206434	-1.0567	7
AT2G28140	-0.572698	-2.89059	7
AT5G66230	-0.344144	-1.73164	7
AT5G57015	-0.20388	-1.02268	7
AT2G38750	-0.336202	-1.43607	7
AT3G02820	-0.253321	-1.09985	7
AT4G21390	-0.398978	-1.73505	7
AT1G74270	-0.234033	-1.05994	7
AT1G02900	-0.52347	-2.3508	7
AT4G11175	-0.227141	-1.01176	7
AT2G17480	-0.329142	-1.53869	7
AT5G26670	-0.261703	-1.20648	7
ATCG00040	-0.348993	-1.60211	7
AT2G21880	-0.251247	-1.0268	7
AT5G45960	-0.786584	-3.24233	7
AT4G20260	-0.248046	-1.04748	7
AT5G41750	-0.492063	-2.05744	7
AT3G54830	-0.41926	-1.66942	7
AT5G05190	-0.469592	-1.89024	7
AT5G38300	-0.435211	-1.75322	7
AT1G80710	0.343381	-1.04084	7
AT3G12700	0.455141	-1.77306	7
AT4G13170	0.48099	-1.05484	7
AT4G24140	0.873491	-1.84679	7
AT1G26570	-0.144158	-1.21748	7
AT3G09870	-0.351028	-2.85694	7
AT1G21070	-0.115272	-1.10517	7
AT1G01130	-0.26796	-2.55331	7
AT2G43550	-0.118685	-1.13078	7
AT3G43810	-0.115238	-1.11938	7
AT2G27402	-0.255953	-2.39976	7
AT3G50120	-0.228552	-2.0778	7
AT1G05210	-0.182794	-1.32796	7
AT4G00810	-0.162884	-1.1668	7
AT3G43960	-0.345501	-2.60141	7
AT2G23770	-0.229007	-1.48765	7
AT4G01883	-0.19519	-1.25656	7
AT5G08350	-0.224101	-1.40051	7
AT2G40490	-0.191554	-1.31505	7
AT5G14100	-0.151864	-1.02538	7
AT5G63140	-0.178289	-1.19943	7
AT1G19940	-0.157987	-2.16924	7
AT4G14120	-0.115099	-1.55592	7
AT2G13790	-0.0896514	-1.15458	7
AT1G56540	-0.0867728	-1.07992	7
AT3G24420	-0.17234	-2.14129	7
AT4G30850	-0.163849	-2.06111	7
AT5G41880	-0.0814581	-1.22784	7
AT5G64120	-0.0942116	-1.50949	7
AT3G25860	-0.0957931	-1.11796	7
AT3G47570	-0.139094	-1.49125	7
AT3G55370	-0.094734	-1.01042	7
AT4G18950	-0.134479	-1.46061	7
AT4G23200	-0.166038	-1.83847	7
AT2G15620	0.0356208	-1.57114	7
AT4G20050	0.056929	-2.33473	7
AT3G23740	0.0224697	-1.36649	7
AT3G24530	-0.0178164	-1.26848	7
AT4G13410	-0.0452171	-1.97825	7
AT2G35290	-0.117188	-3.27925	7
AT5G16190	-0.0698679	-2.01375	7
AT5G03850	-0.0341883	-1.17243	7
AT5G17710	-0.0325043	-1.02154	7
AT1G02820	0.224881	-1.33325	7
AT1G04040	0.327622	-2.05372	7
AT5G45340	0.367878	-2.33449	7
AT4G30610	0.31974	-2.09646	7
AT1G78530	0.207973	-1.44696	7
AT3G53890	0.151165	-1.07493	7
AT3G12145	0.140147	-1.08256	7
AT5G67510	0.140574	-1.1447	7
AT2G40010	0.0627493	-1.1334	7
AT3G61920	0.154309	-2.76597	7
AT4G21760	0.0958285	-1.7135	7
AT5G43250	0.105254	-1.75746	7
AT5G40850	0.0572603	-1.14229	7
AT4G25890	0.0871562	-1.21	7
AT5G10260	0.110655	-1.63856	7
AT5G15530	0.137372	-1.31873	7
AT5G09730	0.135591	-1.50823	7
AT5G03390	0.135717	-1.53239	7
AT5G46710	0.0927933	-1.05375	7
AT1G21540	-1.78808	-1.54704	8
AT3G08920	-1.30045	-1.12652	8
AT1G07610	-2.63197	-2.26706	8
AT3G12220	-1.86274	-1.60467	8
AT1G64065	-1.61456	-1.39342	8
AT1G68840	-2.83526	-2.44701	8
AT2G37640	-2.97833	-2.56924	8
AT2G46160	-1.45993	-1.25879	8
AT1G30250	-3.13859	-2.72572	8
AT2G17880	-2.22202	-1.93006	8
AT3G53420	-1.56313	-1.35875	8
AT4G17870	-1.37345	-1.19516	8
AT1G02640	-2.84713	-2.43038	8
AT1G47370	-2.21979	-1.89512	8
AT1G06680	-1.24686	-1.06312	8
AT1G78260	-2.11119	-1.80019	8
AT1G74930	-4.38121	-3.73477	8
AT4G25620	-1.65258	-1.40754	8
AT5G04340	-1.5493	-1.3184	8
AT1G01620	-2.18571	-1.87575	8
AT5G44910	-2.24379	-1.92599	8
AT5G19290	-1.51798	-1.30036	8
AT2G28950	-1.36038	-1.15137	8
AT3G19580	-1.48201	-1.25395	8
AT1G29465	-1.45313	-1.23515	8
AT3G10520	-1.89975	-1.61398	8
AT5G36910	-6.64951	-5.6497	8
AT2G42900	-4.3537	-3.6942	8
AT3G49570	-3.38142	-2.87055	8
AT1G15820	-1.52854	-1.28758	8
AT1G09250	-3.31246	-2.78686	8
AT3G46880	-4.68847	-3.9445	8
AT2G06002	-1.45374	-1.22645	8
AT3G59010	-1.38297	-1.16692	8
AT4G18250	-3.15686	-2.6636	8
AT5G44680	-2.1142	-1.78304	8
AT3G44720	-1.58724	-1.32804	8
AT4G39710	-1.00039	-0.838931	8
AT2G26500	-1.04089	-0.866921	8
AT1G44000	-1.04156	-0.868854	8
AT4G04830	-1.0746	-0.896146	8
AT3G16240	-2.73289	-2.28252	8
AT2G26690	-1.24308	-1.03317	8
AT3G43715	-3.315	-2.75715	8
AT5G25260	-3.07515	-2.55414	8
AT5G43750	-1.09574	-0.910043	8
AT1G22900	-1.47513	-1.21076	8
AT5G66570	-1.06259	-0.870341	8
AT1G08390	-1.30549	-1.07412	8
AT3G55240	-4.0498	-3.33093	8
AT2G37170	-2.55151	-2.09698	8
AT2G36885	-2.57172	-2.1231	8
AT4G12800	-1.25656	-1.03555	8
AT4G34760	-1.89281	-1.56008	8
AT5G07770	-1.33854	-1.10288	8
AT5G18060	-3.19669	-2.63596	8
AT1G29280	-2.16161	-1.66401	8
AT1G23090	-2.22989	-1.71441	8
AT2G22670	-1.52216	-1.16978	8
AT2G26975	-1.36646	-1.05031	8
AT3G29034	-2.89308	-2.22372	8
AT3G15630	-2.01809	-1.54618	8
AT1G75820	-1.16731	-0.890371	8
AT1G09180	-1.22772	-0.937546	8
AT3G57240	-2.76879	-2.11599	8
AT2G28630	-2.6397	-2.00856	8
AT1G76240	-4.01501	-3.05666	8
AT1G69530	-3.5763	-2.72199	8
AT5G25190	-3.93447	-2.99453	8
AT5G02160	-1.4137	-1.07669	8
AT1G09932	-3.18896	-2.47476	8
AT1G29450	-2.27269	-1.76281	8
AT1G15830	-2.37831	-1.84712	8
AT5G24580	-2.72109	-2.11329	8
AT1G56670	-1.14372	-0.890407	8
AT1G10360	-1.26986	-0.987413	8
AT4G17340	-2.13285	-1.65922	8
AT4G19370	-2.13096	-1.65753	8
AT3G03850	-4.50813	-3.49025	8
AT4G25420	-2.42045	-1.86972	8
AT5G67420	-1.30379	-1.0066	8
AT1G02450	-1.05394	-0.785091	8
AT1G65845	-1.52701	-1.13658	8
AT3G58850	-3.51704	-2.61775	8
AT2G37950	-2.66145	-1.98572	8
AT2G46030	-1.03356	-0.770857	8
AT2G21550	-2.89484	-2.15096	8
AT2G29680	-1.66291	-1.23279	8
AT1G45130	-1.05973	-0.781597	8
AT5G42680	-1.59039	-1.17264	8
AT1G77885	-1.3242	-0.978061	8
AT3G03820	-3.02243	-2.23116	8
AT5G58770	-1.49644	-1.10485	8
AT1G52200	-2.45806	-1.839	8
AT2G06520	-1.14797	-0.858817	8
AT3G53800	-1.21495	-0.910816	8
AT3G22060	-1.47483	-1.10717	8
AT5G20635	-2.3479	-1.76298	8
AT3G06020	-3.44131	-2.60845	8
AT2G27660	-2.92545	-2.21249	8
ATCG00440	-1.11145	-0.841389	8
AT3G06780	-1.35302	-1.02168	8
AT3G21510	-1.47099	-1.10914	8
AT5G51390	-1.46962	-1.10889	8
AT2G20260	-1.21324	-0.969116	8
AT3G17100	-1.51899	-1.21098	8
AT1G75250	-4.25926	-3.41612	8
AT1G21050	-1.84434	-1.47569	8
AT5G63470	-1.53665	-1.23041	8
AT1G67940	-1.2624	-1.02513	8
AT3G53530	-3.02007	-2.4528	8
AT1G74950	-1.01121	-0.821773	8
AT3G63140	-1.18634	-0.964546	8
AT4G28750	-1.28702	-1.04668	8
AT4G22250	-1.48018	-1.20683	8
AT1G08380	-1.04466	-0.843613	8
AT3G51470	-1.72851	-1.39503	8
AT4G20820	-1.4357	-1.158	8
AT1G19510	-2.31149	-1.8613	8
AT5G16650	-1.42568	-1.14814	8
AT1G80760	-3.1993	-2.5726	8
AT5G59070	-4.13724	-3.32861	8
AT1G27290	-1.14524	-0.926979	8
AT3G54890	-1.15089	-0.931655	8
AT5G02380	-1.19749	-0.970156	8
AT5G48657	-1.43733	-1.16191	8
AT1G21550	-1.46483	-1.16494	8
AT2G30570	-1.35217	-1.07441	8
AT1G20350	-2.98347	-2.36374	8
AT3G56620	-1.8904	-1.50063	8
AT3G60290	-4.81391	-3.81934	8
AT1G01390	-2.74371	-2.16193	8
AT3G60220	-1.87665	-1.47962	8
AT4G13710	-1.79819	-1.41588	8
AT2G32880	-1.82236	-1.44145	8
AT5G12900	-1.46558	-1.1592	8
AT5G20740	-3.03943	-2.40054	8
AT2G28410	-1.39337	-1.09578	8
AT3G45160	-1.04694	-0.822723	8
AT5G19190	-2.95247	-2.31652	8
AT3G59680	-1.46914	-1.14871	8
AT4G24780	-1.89439	-1.47987	8
AT1G09575	-1.84735	-1.7203	8
AT2G12460	-2.68057	-2.49879	8
AT2G30360	-1.67082	-1.55755	8
AT3G12150	-1.72822	-1.61061	8
AT1G30757	-1.35474	-1.26008	8
AT3G60200	-1.03523	-0.961941	8
AT1G67750	-1.92887	-1.8017	8
AT3G07800	-1.19348	-1.11601	8
AT3G45730	-2.13764	-1.99813	8
AT1G33770	-2.32789	-2.15306	8
AT3G06760	-1.74643	-1.61324	8
AT1G10470	-1.29807	-1.19755	8
AT3G50685	-1.00335	-0.925017	8
AT1G20470	-2.57487	-2.38426	8
AT1G21140	-2.5913	-2.39963	8
AT2G36830	-3.56452	-3.30175	8
AT4G36110	-2.71216	-2.51235	8
AT5G47050	-1.80997	-1.67917	8
AT5G47330	-1.72503	-1.60056	8
AT1G31690	-3.25587	-2.98922	8
AT2G14560	-1.6612	-1.52191	8
AT5G38410	-2.49147	-2.28398	8
AT1G52340	-1.36208	-1.25382	8
AT1G22190	-2.26779	-2.08613	8
AT3G12345	-1.20823	-1.11107	8
AT3G16140	-1.23307	-1.13327	8
AT5G61660	-2.55184	-2.34563	8
AT1G23710	-2.51931	-2.2967	8
AT1G30380	-1.37262	-1.25393	8
AT1G62480	-1.1473	-1.04783	8
AT3G27060	-1.12517	-1.02738	8
AT3G57157	-2.71749	-2.48081	8
AT4G32340	-1.07971	-0.9869	8
AT5G45490	-1.0815	-0.988602	8
AT1G62400	-1.42242	-1.28249	8
AT1G73630	-1.38831	-1.2544	8
AT3G27630	-2.50491	-2.26548	8
AT4G28140	-3.41909	-3.0985	8
AT1G31200	-1.9278	-1.72792	8
AT2G47130	-1.83576	-1.64667	8
AT1G66400	-3.23222	-2.88686	8
AT5G12940	-3.92974	-3.51028	8
AT4G39970	-1.27241	-1.13489	8
AT1G31330	-1.06382	-0.940909	8
AT2G40000	-2.78333	-2.46397	8
AT1G66200	-1.09364	-0.964491	8
AT1G75040	-1.69237	-1.49317	8
AT3G28910	-1.74702	-1.54326	8
AT5G01530	-1.56227	-1.37975	8
AT1G49730	-1.31848	-1.1733	8
AT3G50340	-1.36323	-1.21316	8
AT2G03440	-1.01832	-0.905672	8
AT3G06750	-2.1587	-1.91992	8
AT3G16800	-1.3343	-1.18602	8
AT3G50350	-1.76865	-1.57204	8
AT5G64040	-1.75558	-1.56072	8
AT5G55620	-2.59639	-2.30457	8
AT1G70410	-1.04111	-0.913507	8
AT4G14548	-1.51387	-1.32855	8
AT2G23600	-1.23656	-1.08579	8
AT4G12980	-3.68125	-3.23389	8
AT1G66725	-1.98989	-1.74291	8
AT2G22330	-1.2854	-1.12572	8
AT5G14565	-1.83055	-1.60204	8
AT5G26220	-2.45355	-2.14654	8
AT3G26060	-1.03289	-0.902843	8
AT5G64900	-1.45168	-1.26787	8
AT1G09350	-3.10071	-2.95364	8
AT1G12080	-2.24078	-2.13503	8
AT1G04295	-1.82488	-1.74092	8
AT3G16510	-1.01789	-0.97117	8
AT1G66230	-2.4282	-2.32289	8
AT1G78230	-1.7337	-1.65836	8
AT1G29500	-1.22114	-1.17123	8
AT3G19550	-4.12461	-3.95214	8
AT2G37180	-3.80349	-3.65335	8
AT3G06868	-1.59069	-1.52809	8
AT5G24660	-1.67222	-1.60671	8
AT1G53520	-1.60198	-1.51276	8
AT1G04800	-4.45937	-4.21286	8
AT2G24570	-1.4898	-1.40778	8
AT3G47540	-2.42831	-2.30081	8
AT4G14540	-1.25415	-1.18947	8
AT1G29910	-1.20151	-1.13177	8
AT2G18690	-2.37767	-2.23869	8
AT1G67740	-1.12878	-1.0641	8
AT4G25100	-1.36061	-1.27917	8
AT3G47820	-1.1921	-1.12179	8
ATCG00090	-1.60289	-1.50807	8
AT3G45860	-2.12408	-1.99473	8
AT5G58310	-3.02228	-2.83394	8
AT2G20880	-3.40098	-3.31282	8
AT2G04495	-1.92246	-1.8666	8
AT3G22275	-3.32305	-3.22954	8
AT2G40530	-1.34984	-1.31977	8
AT5G60950	-1.8547	-1.81383	8
AT4G35180	-3.1928	-3.11965	8
AT5G20630	-5.9429	-5.73856	8
AT5G60890	-1.86481	-1.80261	8
AT1G18400	-2.53733	-2.53248	8
AT1G21500	-1.66237	-1.65741	8
AT4G01250	-2.57255	-2.56058	8
AT1G73540	-2.48146	-2.45834	8
AT2G30020	-1.68789	-1.67025	8
AT1G72950	-1.36042	-1.35053	8
AT1G04530	-1.29011	-1.28121	8
AT3G21055	-1.36518	-1.35581	8
AT3G44990	-4.53881	-4.50059	8
AT5G06290	-1.13834	-1.12912	8
AT1G65486	-1.95275	-1.9182	8
AT1G01190	-2.41255	-2.37333	8
AT3G50260	-2.73036	-2.68727	8
AT2G23320	-1.90987	-1.88178	8
AT3G16660	-2.83858	-2.79738	8
AT4G12330	-1.89459	-1.86706	8
AT1G31335	-2.00236	-1.97577	8
AT4G27652	-2.4895	-2.45879	8
AT1G02360	-4.98257	-5.00356	8
AT1G19950	-1.77663	-1.78579	8
AT3G15210	-1.50032	-1.50827	8
AT1G64740	-1.004	-1.00456	8
AT2G01340	-1.88241	-1.88304	8
AT3G59400	-1.31495	-1.31525	8
AT4G39830	-2.431	-2.43451	8
AT1G71697	-1.32293	-1.33733	8
AT2G04032	-2.08095	-2.10269	8
AT1G29520	-1.09641	-1.10495	8
AT2G29440	-1.66174	-1.67494	8
AT5G61280	-1.85367	-1.8692	8
AT3G47070	-1.26054	-1.26911	8
AT1G20340	-1.09588	-1.1346	8
AT1G32928	-2.07991	-2.15211	8
[truncated: 1,006 more rows]
