# Supplementary material for: Balancing trade-offs between biotic and abiotic stress responses through leaf age-dependent variation in stress hormone cross-talk
Source: Proc Natl Acad Sci U S A. 2019 Jan 23;116(6):2364–73. doi: 10.1073/pnas.1817233116 (PMC6369802; doi:10.1073/pnas.1817233116)
Supplement: Supplementary File [file pnas.1817233116.sd02.xlsx]

## Sheet: Sheet1
Dataset S2 | Effects of salt stress on leaf microbiota assembly in the natural soil.
Blue and red cells in the soil and genotype columns indicate significant salt stress effects on relative abundances at the OTU level (adjusted p < 0.05, Benjamini-Hochberg correction).
	depleted in salt stress compared to control
	enriched in salt stress compared to control
Phylum	Class	Order	Family	Genus	Species	OTU		soil	old			young
									Col-0	pbs3	aba2	Col-0	pbs3	aba2
[Thermi]	Deinococci	Deinococcales	Deinococcaceae	Deinococcus	unassigned	OTU_872
						OTU_1113
					alpinitundrae	OTU_1767
Acidobacteria	Acidobacteria	unassigned	unassigned	unassigned	unassigned	OTU_746
		Acidobacteriales	Koribacteraceae	unassigned	unassigned	OTU_217
				CandidatusKoribacter	unassigned	OTU_731
	DA052	Ellin6513	unassigned	unassigned	unassigned	OTU_377
	Solibacteres	Solibacterales	unassigned	unassigned	unassigned	OTU_625
						OTU_831
						OTU_793
						OTU_577
			[Bryobacteraceae]	unassigned	unassigned	OTU_993
			Solibacteraceae	CandidatusSolibacter	unassigned	OTU_344
						OTU_841
						OTU_594
	Sva0725	Sva0725	unassigned	unassigned	unassigned	OTU_1024
						OTU_877
Actinobacteria	Acidimicrobiia	Acidimicrobiales	unassigned	unassigned	unassigned	OTU_1079
						OTU_440
						OTU_144
						OTU_1241
			C111	unassigned	unassigned	OTU_338
						OTU_948
			EB1017	unassigned	unassigned	OTU_769
			Iamiaceae	Iamia	unassigned	OTU_404
	Actinobacteria	Actinomycetales	unassigned	unassigned	unassigned	OTU_4026
						OTU_110
			Actinomycetaceae	Actinomyces	unassigned	OTU_2038
						OTU_6663
			Cellulomonadaceae	Cellulomonas	unassigned	OTU_1849
				Demequina	unassigned	OTU_1955
			Corynebacteriaceae	Corynebacterium	kroppenstedtii	OTU_1239
			Dermabacteraceae	Brachybacterium	unassigned	OTU_3129
			Dermacoccaceae	Dermacoccus	unassigned	OTU_655
			Geodermatophilaceae	unassigned	unassigned	OTU_86
						OTU_1084
			Intrasporangiaceae	Phycicoccus	unassigned	OTU_1831
						OTU_5472
				Terracoccus	unassigned	OTU_4372
			Microbacteriaceae	unassigned	unassigned	OTU_596
				Agrococcus	unassigned	OTU_415
				Agromyces	unassigned	OTU_79
			Micrococcaceae	unassigned	unassigned	OTU_182
						OTU_553
						OTU_4753
				Arthrobacter	unassigned	OTU_29
						OTU_64
			Mycobacteriaceae	Mycobacterium	unassigned	OTU_688
			Nocardiaceae	Nocardia	unassigned	OTU_1426
				Rhodococcus	unassigned	OTU_893
			Nocardioidaceae	unassigned	unassigned	OTU_2904
						OTU_176
						OTU_600
						OTU_138
						OTU_1396
						OTU_1324
						OTU_704
						OTU_4447
						OTU_784
						OTU_57
						OTU_73
						OTU_95
				Aeromicrobium	unassigned	OTU_103
				Kribbella	unassigned	OTU_1504
				Nocardioides	unassigned	OTU_5680
					plantarum	OTU_4876
				Pimelobacter	unassigned	OTU_329
			Promicromonosporaceae	Promicromonospora	unassigned	OTU_161
						OTU_4360
						OTU_7
			Propionibacteriaceae	Propionibacterium	acnes	OTU_735
			Pseudonocardiaceae	unassigned	unassigned	OTU_114
						OTU_1581
				Amycolatopsis	unassigned	OTU_649
				Pseudonocardia	unassigned	OTU_398
						OTU_30
					halophobica	OTU_216
			Sporichthyaceae	unassigned	unassigned	OTU_1832
						OTU_4929
						OTU_41
						OTU_2529
						OTU_268
			Streptomycetaceae	Streptomyces	unassigned	OTU_160
						OTU_340
						OTU_870
						OTU_1939
						OTU_55
			Thermomonosporaceae	unassigned	unassigned	OTU_3184
				Actinomadura	vinacea	OTU_4226
						OTU_546
	MB-A2-108	unassigned	unassigned	unassigned	unassigned	OTU_1821
						OTU_511
		0319-7L14	unassigned	unassigned	unassigned	OTU_169
						OTU_4
						OTU_132
	Thermoleophilia	Gaiellales	unassigned	unassigned	unassigned	OTU_374
			AK1AB1_02E	unassigned	unassigned	OTU_765
			Gaiellaceae	unassigned	unassigned	OTU_4708
						OTU_1522
						OTU_106
						OTU_416
		Solirubrobacterales	unassigned	unassigned	unassigned	OTU_46
						OTU_4126
						OTU_373
			Patulibacteraceae	unassigned	unassigned	OTU_4322
						OTU_2319
						OTU_1546
						OTU_50
				Patulibacter	unassigned	OTU_1133
AD3	ABS-6	unassigned	unassigned	unassigned	unassigned	OTU_153
Bacteroidetes	[Saprospirae]	[Saprospirales]	Chitinophagaceae	unassigned	unassigned	OTU_316
						OTU_1157
						OTU_193
						OTU_871
						OTU_1514
						OTU_421
						OTU_1368
						OTU_162
						OTU_1294
						OTU_1006
						OTU_780
				Chitinophaga	unassigned	OTU_175
					arvensicola	OTU_500
				Flavisolibacter	unassigned	OTU_445
				Sediminibacterium	unassigned	OTU_1416
	At12OctB3	unassigned	unassigned	unassigned	unassigned	OTU_449
						OTU_2189
	Bacteroidia	Bacteroidales	[Paraprevotellaceae]	[Prevotella]	tannerae	OTU_2450
			Porphyromonadaceae	Dysgonomonas	unassigned	OTU_1383
	Cytophagia	Cytophagales	Cytophagaceae	unassigned	unassigned	OTU_179
						OTU_1774
						OTU_3775
						OTU_97
						OTU_1668
						OTU_985
						OTU_207
						OTU_397
						OTU_258
						OTU_385
						OTU_903
						OTU_243
						OTU_1102
						OTU_4118
						OTU_203
						OTU_522
						OTU_409
						OTU_545
						OTU_2297
						OTU_227
				Adhaeribacter	unassigned	OTU_781
				Dyadobacter	unassigned	OTU_1390
						OTU_707
				Rhodocytophaga	unassigned	OTU_984
						OTU_319
				Sporocytophaga	unassigned	OTU_364
						OTU_357
	Flavobacteriia	Flavobacteriales	[Weeksellaceae]	Chryseobacterium	unassigned	OTU_1885
			Flavobacteriaceae	unassigned	unassigned	OTU_2271
						OTU_741
				Flavobacterium	unassigned	OTU_503
						OTU_446
						OTU_3030
						OTU_928
						OTU_6272
					succinicans	OTU_3587
						OTU_149
	Sphingobacteriia	Sphingobacteriales	unassigned	unassigned	unassigned	OTU_302
						OTU_17
						OTU_817
						OTU_265
						OTU_1391
						OTU_742
						OTU_859
						OTU_804
						OTU_187
						OTU_94
						OTU_83
Chlamydiae	Chlamydiia	Chlamydiales	unassigned	unassigned	unassigned	OTU_2468
			Parachlamydiaceae	unassigned	unassigned	OTU_892
				CandidatusProtochlamydia	unassigned	OTU_579
						OTU_459
			Rhabdochlamydiaceae	CandidatusRhabdochlamydia	unassigned	OTU_2509
Chlorobi	unassigned	unassigned	unassigned	unassigned	unassigned	OTU_953
						OTU_288
Cyanobacteria	Chloroplast	Chlorophyta	Chlamydomonadaceae	unassigned	unassigned	OTU_1720
						OTU_3733
			Trebouxiophyceae	unassigned	unassigned	OTU_1409
		Streptophyta	unassigned	unassigned	unassigned	OTU_1044
						OTU_419
	ML635J-21	unassigned	unassigned	unassigned	unassigned	OTU_345
						OTU_411
						OTU_1745
						OTU_339
						OTU_1083
						OTU_286
Elusimicrobia	Elusimicrobia	Elusimicrobiales	unassigned	unassigned	unassigned	OTU_1122
						OTU_810
Fibrobacteres	Fibrobacteria	258ds10	unassigned	unassigned	unassigned	OTU_1935
						OTU_18
						OTU_922
Firmicutes	Bacilli	Bacillales	unassigned	unassigned	unassigned	OTU_567
			Bacillaceae	unassigned	unassigned	OTU_54
						OTU_5
						OTU_2486
				Geobacillus	unassigned	OTU_437
				Virgibacillus	unassigned	OTU_71
			Paenibacillaceae	Paenibacillus	unassigned	OTU_1862
						OTU_4638
						OTU_1250
						OTU_694
						OTU_961
						OTU_1516
						OTU_164
		Gemellales	Gemellaceae	unassigned	unassigned	OTU_1833
		Lactobacillales	Streptococcaceae	unassigned	unassigned	OTU_541
				Streptococcus	unassigned	OTU_983
						OTU_1135
	Clostridia	Clostridiales	Peptostreptococcaceae	unassigned	unassigned	OTU_376
			Ruminococcaceae	unassigned	unassigned	OTU_3182
			Symbiobacteriaceae	Symbiobacterium	unassigned	OTU_1213
Fusobacteria	Fusobacteriia	Fusobacteriales	Leptotrichiaceae	Leptotrichia	unassigned	OTU_2651
Gemmatimonadetes	Gemm-1	unassigned	unassigned	unassigned	unassigned	OTU_284
	Gemm-3	unassigned	unassigned	unassigned	unassigned	OTU_3421
						OTU_1423
						OTU_578
	Gemmatimonadetes	unassigned	unassigned	unassigned	unassigned	OTU_465
		Ellin5290	unassigned	unassigned	unassigned	OTU_658
						OTU_1096
		Gemmatimonadales	unassigned	unassigned	unassigned	OTU_406
			Ellin5301	unassigned	unassigned	OTU_279
						OTU_1195
		N1423WL	unassigned	unassigned	unassigned	OTU_354
OD1	ZB2	unassigned	unassigned	unassigned	unassigned	OTU_926
Proteobacteria	Alphaproteobacteria	unassigned	unassigned	unassigned	unassigned	OTU_492
		BD7-3	unassigned	unassigned	unassigned	OTU_874
		Caulobacterales	Caulobacteraceae	unassigned	unassigned	OTU_1703
						OTU_38
						OTU_407
						OTU_6111
						OTU_1888
						OTU_805
				Asticcacaulis	biprosthecium	OTU_1918
						OTU_49
				Brevundimonas	unassigned	OTU_1440
				Caulobacter	unassigned	OTU_412
				Phenylobacterium	unassigned	OTU_823
						OTU_4617
						OTU_76
						OTU_2216
						OTU_684
		Ellin329	unassigned	unassigned	unassigned	OTU_348
						OTU_7027
		Kiloniellales	unassigned	unassigned	unassigned	OTU_468
		Rhizobiales	unassigned	unassigned	unassigned	OTU_4486
						OTU_5803
						OTU_706
						OTU_1924
						OTU_834
						OTU_150
						OTU_597
						OTU_692
						OTU_2588
						OTU_2644
						OTU_639
						OTU_636
						OTU_1846
						OTU_184
						OTU_353
						OTU_1567
			Aurantimonadaceae	unassigned	unassigned	OTU_93
						OTU_1608
						OTU_3990
			Bradyrhizobiaceae	unassigned	unassigned	OTU_25
						OTU_1617
				Balneimonas	unassigned	OTU_820
						OTU_1123
						OTU_828
				Bosea	genosp.	OTU_127
			Hyphomicrobiaceae	unassigned	unassigned	OTU_2489
				Devosia	unassigned	OTU_11
						OTU_208
						OTU_1278
						OTU_67
						OTU_913
						OTU_4724
						OTU_4014
						OTU_188
						OTU_53
						OTU_1578
				Hyphomicrobium	unassigned	OTU_173
						OTU_477
						OTU_1575
				Pedomicrobium	unassigned	OTU_400
				Rhodoplanes	unassigned	OTU_277
						OTU_1389
						OTU_4249
						OTU_1048
						OTU_665
						OTU_698
						OTU_4004
						OTU_1119
						OTU_225
						OTU_2552
						OTU_671
						OTU_1066
						OTU_117
						OTU_313
						OTU_5210
						OTU_96
			Methylocystaceae	unassigned	unassigned	OTU_3577
				Methylosinus	unassigned	OTU_1295
				Pleomorphomonas	unassigned	OTU_1118
						OTU_104
			Phyllobacteriaceae	unassigned	unassigned	OTU_607
						OTU_6078
						OTU_1090
						OTU_120
						OTU_224
						OTU_6886
				Mesorhizobium	unassigned	OTU_4586
			Rhizobiaceae	unassigned	unassigned	OTU_303
						OTU_2151
				Agrobacterium	unassigned	OTU_283
						OTU_195
						OTU_21
						OTU_837
				Kaistia	unassigned	OTU_1185
		Rhodobacterales	Rhodobacteraceae	unassigned	unassigned	OTU_3253
				Rhodobacter	unassigned	OTU_901
				Rubellimicrobium	unassigned	OTU_1646
						OTU_677
		Rhodospirillales	unassigned	unassigned	unassigned	OTU_886
						OTU_501
			Acetobacteraceae	unassigned	unassigned	OTU_1555
			Rhodospirillaceae	unassigned	unassigned	OTU_2301
						OTU_1713
						OTU_365
						OTU_423
						OTU_786
						OTU_479
						OTU_1672
						OTU_137
						OTU_997
						OTU_1226
						OTU_464
						OTU_720
						OTU_554
						OTU_2060
				Phaeospirillum	fulvum	OTU_602
		Rickettsiales	unassigned	unassigned	unassigned	OTU_498
						OTU_946
						OTU_1020
						OTU_417
			mitochondria	unassigned	unassigned	OTU_6697
						OTU_1968
						OTU_1843
						OTU_1649
						OTU_1648
						OTU_2370
				Arabidopsis	thaliana	OTU_4429
						OTU_3223
						OTU_326
			Rickettsiaceae	unassigned	unassigned	OTU_701
						OTU_1327
						OTU_1039
						OTU_734
						OTU_714
				Rickettsia	unassigned	OTU_1848
		Sphingomonadales	unassigned	unassigned	unassigned	OTU_3115
						OTU_2083
						OTU_964
			Erythrobacteraceae	unassigned	unassigned	OTU_37
						OTU_107
			Sphingomonadaceae	unassigned	unassigned	OTU_938
						OTU_2020
						OTU_276
						OTU_2406
						OTU_739
						OTU_304
						OTU_574
						OTU_237
				Kaistobacter	unassigned	OTU_1219
						OTU_3127
						OTU_5123
						OTU_980
						OTU_697
						OTU_35
						OTU_3795
						OTU_190
				Novosphingobium	unassigned	OTU_507
				Sphingomonas	unassigned	OTU_956
						OTU_6677
						OTU_2418
						OTU_189
						OTU_2548
						OTU_51
					wittichii	OTU_617
						OTU_1193
				Sphingopyxis	unassigned	OTU_129
	Betaproteobacteria	unassigned	unassigned	unassigned	unassigned	OTU_324
						OTU_2
						OTU_420
						OTU_575
		Burkholderiales	unassigned	unassigned	unassigned	OTU_171
						OTU_589
						OTU_3196
						OTU_198
			Burkholderiaceae	unassigned	unassigned	OTU_1576
				Burkholderia	unassigned	OTU_2119
						OTU_239
						OTU_350
						OTU_497
						OTU_634
						OTU_1889
						OTU_6
			Comamonadaceae	unassigned	unassigned	OTU_3374
						OTU_232
						OTU_1340
						OTU_7410
						OTU_2374
						OTU_6447
						OTU_4284
						OTU_44
						OTU_4740
						OTU_335
						OTU_1305
						OTU_293
				Methylibium	unassigned	OTU_249
						OTU_770
						OTU_9
						OTU_6911
				Ramlibacter	unassigned	OTU_5892
						OTU_1863
				Rubrivivax	unassigned	OTU_10
				Simplicispira	unassigned	OTU_478
			Oxalobacteraceae	unassigned	unassigned	OTU_4774
						OTU_4594
						OTU_885
						OTU_20
						OTU_4733
						OTU_4251
						OTU_1660
						OTU_4855
						OTU_6821
						OTU_1468
						OTU_5489
						OTU_2908
						OTU_444
						OTU_48
						OTU_28
						OTU_6857
						OTU_5780
						OTU_115
						OTU_1462
						OTU_5621
						OTU_4785
						OTU_45
						OTU_1043
						OTU_5090
						OTU_3157
				Janthinobacterium	unassigned	OTU_3860
						OTU_4864
						OTU_5451
					lividum	OTU_236
				Ralstonia	unassigned	OTU_24
		Methylophilales	unassigned	unassigned	unassigned	OTU_394
			Methylophilaceae	unassigned	unassigned	OTU_3
						OTU_434
				Methylotenera	mobilis	OTU_3155
						OTU_963
		Neisseriales	Neisseriaceae	unassigned	unassigned	OTU_2554
				Neisseria	unassigned	OTU_2411
		Nitrosomonadales	Nitrosomonadaceae	unassigned	unassigned	OTU_6576
						OTU_829
	Deltaproteobacteria	unassigned	unassigned	unassigned	unassigned	OTU_3153
		Bdellovibrionales	Bacteriovoracaceae	unassigned	unassigned	OTU_408
						OTU_570
						OTU_1541
						OTU_5205
						OTU_2444
						OTU_802
				Bdellovibrio	unassigned	OTU_588
						OTU_2929
						OTU_1002
						OTU_359
						OTU_752
						OTU_747
						OTU_532
						OTU_676
		MIZ46	unassigned	unassigned	unassigned	OTU_569
						OTU_1908
						OTU_693
						OTU_1028
						OTU_678
						OTU_952
						OTU_675
						OTU_727
						OTU_991
						OTU_1503
						OTU_559
		Myxococcales	unassigned	unassigned	unassigned	OTU_614
						OTU_1488
						OTU_931
						OTU_1808
						OTU_1012
						OTU_540
						OTU_1677
						OTU_436
						OTU_1125
						OTU_5477
						OTU_888
						OTU_2248
						OTU_3086
						OTU_1472
						OTU_168
						OTU_40
						OTU_674
						OTU_215
			Cystobacterineae	unassigned	unassigned	OTU_754
			Haliangiaceae	unassigned	unassigned	OTU_915
			Myxococcaceae	unassigned	unassigned	OTU_5860
						OTU_1797
						OTU_1632
			OM27	unassigned	unassigned	OTU_868
						OTU_301
						OTU_921
		NB1-j	unassigned	unassigned	unassigned	OTU_839
		Spirobacillales	unassigned	unassigned	unassigned	OTU_1362
						OTU_506
						OTU_1240
						OTU_380
						OTU_1902
						OTU_644
						OTU_610
						OTU_2628
	Gammaproteobacteria	unassigned	unassigned	unassigned	unassigned	OTU_4401
						OTU_370
		34P16	unassigned	unassigned	unassigned	OTU_689
		Alteromonadales	[Chromatiaceae]	Rheinheimera	unassigned	OTU_898
			211ds20	unassigned	unassigned	OTU_156
						OTU_240
			Alteromonadaceae	Cellvibrio	unassigned	OTU_63
						OTU_358
		Enterobacteriales	Enterobacteriaceae	unassigned	unassigned	OTU_3607
						OTU_862
						OTU_68
						OTU_185
						OTU_521
				Gluconacetobacter	unassigned	OTU_4402
		Legionellales	unassigned	unassigned	unassigned	OTU_865
						OTU_1255
			Coxiellaceae	unassigned	unassigned	OTU_761
						OTU_1431
						OTU_372
				Rickettsiella	unassigned	OTU_1272
		Oceanospirillales	Halomonadaceae	unassigned	unassigned	OTU_23
		Pseudomonadales	Pseudomonadaceae	Pseudomonas	unassigned	OTU_395
						OTU_317
						OTU_22
		Xanthomonadales	Sinobacteraceae	unassigned	unassigned	OTU_1663
						OTU_923
						OTU_564
						OTU_1809
						OTU_403
						OTU_1379
				Nevskia	ramosa	OTU_62
			Xanthomonadaceae	unassigned	unassigned	OTU_5500
						OTU_312
						OTU_6013
						OTU_89
						OTU_451
						OTU_447
						OTU_66
						OTU_1402
						OTU_438
						OTU_42
						OTU_2180
						OTU_633
						OTU_514
						OTU_2179
						OTU_4535
						OTU_19
						OTU_369
						OTU_100
				Luteimonas	unassigned	OTU_1712
				Lysobacter	unassigned	OTU_1692
						OTU_61
SBR1093	TA18	PHOS	HD29	unassigned	unassigned	OTU_2773
TM6	unassigned	unassigned	unassigned	unassigned	unassigned	OTU_281
TM7	unassigned	unassigned	unassigned	unassigned	unassigned	OTU_1474
	TM7-1	unassigned	unassigned	unassigned	unassigned	OTU_458
	TM7-3	unassigned	unassigned	unassigned	unassigned	OTU_121
						OTU_4704
						OTU_330
						OTU_662
						OTU_6100
						OTU_6540
						OTU_287
						OTU_320
						OTU_58
		EW055	unassigned	unassigned	unassigned	OTU_1355
						OTU_651
		I025	unassigned	unassigned	unassigned	OTU_1271
						OTU_387
						OTU_4553
						OTU_294
						OTU_342
						OTU_5523
						OTU_13
Verrucomicrobia	[Pedosphaerae]	[Pedosphaerales]	unassigned	unassigned	unassigned	OTU_1132
						OTU_797
						OTU_816
						OTU_3755
						OTU_1373
						OTU_601
			Ellin515	unassigned	unassigned	OTU_612
			Ellin517	unassigned	unassigned	OTU_832
						OTU_2207
						OTU_248
						OTU_640
						OTU_561
						OTU_3955
						OTU_6629
						OTU_462
						OTU_1076
						OTU_475
	[Spartobacteria]	[Chthoniobacterales]	[Chthoniobacteraceae]	Chthoniobacter	unassigned	OTU_1280
