# Supplementary material for: Balancing trade-offs between biotic and abiotic stress responses through leaf age-dependent variation in stress hormone cross-talk
Source: Proc Natl Acad Sci U S A. 2019 Jan 23;116(6):2364–73. doi: 10.1073/pnas.1817233116 (PMC6369802; doi:10.1073/pnas.1817233116)
Supplement: Supplementary File [file pnas.1817233116.sd03.xlsx]

## Sheet: Dataset_S3
Dataset S3 | Primers used in this study
Name	Sequence [5'-3']	Accession number
ACTIN2_qPCR_Forward	CGGAGCTACGCAGAACAACT	AT3G18780
ACTIN2_qPCR_Reverse	CTCGCTAACCCACATGTTCA
PR1_qPCR_Forward	AGTGTCTGGATCGGTGGTTC	AT2G14610
PR1_qPCR_Reverse	CCCCAGCTTTTTAAGCCTTT
RAB18_qPCR_Forward	ATCCAGCAGCAGTATGACGA	AT5G66400
RAB18_qPCR_Reverse	CCAGTTCCGTATCCTCCTCC
PBS3_qPCR_Forward	CGTACCGATCGTGTCATATGAAG	AT5G13320
PBS3_qPCR_Reverse	CACATGCTTGGTTATAACTTGC
SID2_qPCR_Forward	TCCGTGACCTTGATCCTTTC	AT1G74710
SID2_qPCR_Reverse	ACAGCGATCTTGCCATTAGG
P5CS1_qPCR_Forward	TTCTCAGATGGTTTCCGATT	AT2G39800
P5CS1_qPCR_Forward	TGGGAATGTCCTGATGGGT
OoITS-5.8S_qPCR_Forward	ACTTTCAGCAGTGGATGTCTA	EU049263.1
OoITS-5.8S_qPCR_Reverse	GATGACTCACTGAATTCTGCA
ABF3_qPCR_Forward	CTTTGTTGATGGTGTGAGTGAG	AT4G34000
ABF3_qPCR_Reverse	GTGTTTCCACTATTACCATTGC
ABI5_qPCR_Forward	CAATAAGAGAGGGATAGCGAACGAG	AT2G36270
ABI5_qPCR_Reverse	CGTCCATTGCTGTCTCCTCCA
GRP4_qPCR_Forward	TGGTCTCTCTTGGGGAACTG	AT3G23830
GRP4_qPCR_Reverse	TGCCTACCATTCAGCTCCTT
WRKY45_qPCR_Forward	TGCACAGAAGAAGGATGCA	AT3G01970
WRKY45_qPCR_Reverse	TGGTATGTCGTCACCACCAC
SNRK2.8_qPCR_Forward	GGTCGGATTCTCAAAGCTCAGT	AT1G78290
SNRK2.8_qPCR_Reverse	TCCGAGAGAGAAGATGTCTGCAT
LUP1_qPCR_Forward	AAAGTGTTGCCTGCTGCTTT	AT1G78970
LUP1_qPCR_Reverse	AGGTGCATTCCACAAACTCC
HASPIN_qPCR_Forward	TCGGGCTGGTTCTAGTGTCT	AT1G09450
HASPIN_qPCR_Reverse	TACGTCGGGCACAAATTCTG
MCM5_qPCR_Forward	AAGCAAGCGGAAACACAGAT	AT2G07690
MCM5_qPCR_Reverse	TGTTTGGTCATCGCTGCTAC
MYB48_qPCR_Forward	GATGACGCCTCAAGAAGAGC	AT3G46130
MYB48_qPCR_Reverse	TGAGGAAGTTGGGGAAACAG
NUDT7_qPCR_Forward	ATGGAACAAGAAGAACGAGA	AT4G12720
NUDT7_qPCR_Reverse	GCGAATCCCAAGTATTCTTCC
BGLU47_qPCR_Forward	CGGTTATACCATAAGGTTCG	AT4G21760
BGLU47_qPCR_Reverse	GTGTCTTCCTTTTGTTTCAGG
GA3OX1_qPCR_Forward	TCCGAAGGTTTCACCATCACT	AT1G15550
GA3OX1_qPCR_Reverse	TCGCAGTAGTTGAGGTGATGTTG
AtNAC19_qPCR_Forward	TCAGCAACAACGGTACTTCG	AT1G52890
AtNAC19_qPCR_Reverse	TGCGGTTTGGGTTAGAAAAC
AtNAC32_qPCR_Forward	TGGATTATGCACGAATACCG	AT1G77450
AtNAC32_qPCR_Reverse	GTCCTCGATATCGCTTCGTC
AtNAC72_qPCR_Forward	GAATGGGTCGTCATCGTCTT	AT4G27410
AtNAC72_qPCR_Reverse	TCCCGTTAAGAATCGTCCTG
AlNAC19_qPCR_Forward	TCAGCAACAATGGTACTTCG	AL1G61210
AlNAC19_qPCR_Reverse	CGGTTTGGATTAGAAAACTGGA
AlNAC32_qPCR_Forward	TGGATTATGCACGAATACCG	AL2G37650
AlNAC32_qPCR_Reverse	TAACTCGTTCTCGCTCCGTT
AlNAC72_qPCR_Forward	GAATGGGTCGTCATCGTCTT	AL7G25380
AlNAC72_qPCR_Reverse	TCCCGTTAAGAAGCGTCCTG
AlACTIN2_qPCR_Forward	GACCTTTAACTTTTAACTCTCCCGCT	AL3G32160
AlACTIN2_qPCR_Reverse	CCATCACCAGAATCCAGCACA
